# Supplementary material for: Pregex: Rule-Based Detection and Extraction of Twitter Data in Pregnancy
Source: J Med Internet Res. 2023 Feb 9;25:e40569. doi: 10.2196/40569 (PMC9951068; doi:10.2196/40569)
Supplement: Multimedia Appendix 1 [file jmir_v25i1e40569_app1.txt]

tweet_id	pregnancy_start_date	pregnancy_end_date	pregnancy	timeframe
85627737506721792	2010-10-08	2011-07-15	1	1
164712971233271808	2011-06-26	2012-04-01	1	1
168841660728479744	2011-05-12	2012-02-16	1	1
170919671195897857	2011-05-18	2012-02-22	1	1
172039175682535426	2011-06-28	2012-04-03	1	1
250767744558047232	2011-12-26	2012-10-01	1	1
286339022639464449	2012-03-29	2013-01-03	1	1
289123093291622400	2012-12-09	2013-09-15	0	0
290136414551695361	2012-05-12	2013-02-16	1	1
311914706472402945	2012-06-17	2013-03-24	1	1
315521015885221888	2012-06-28	2013-04-04	1	1
334091599002886145	2012-09-27	2013-07-04	1	1
337247895633932288	2012-08-15	2013-05-22	1	1
363762203193016320	2012-12-29	2013-10-05	1	1
379816178161811456	2013-02-17	2013-11-24	1	1
383717953142652928	2013-06-21	2014-03-28	1	1
387608800363950080	2013-03-08	2013-12-13	1	1
406638390788898816	2013-03-30	2014-01-04	1	1
415176662742220800	2013-03-23	2013-12-28	1	1
415587098989981696	2013-03-24	2013-12-29	1	1
423987352491397120	2013-11-12	2014-08-19	1	1
431639531847430144	2013-06-21	2014-03-28	1	1
443203745820594176	2013-09-11	2014-06-18	1	1
455466033101680640	2013-07-30	2014-05-06	1	1
456898026150567936	2013-07-18	2014-04-24	1	1
457350804551114752	2013-09-05	2014-06-12	1	1
469185724399357953	2013-12-21	2014-09-27	0	0
470552811764477954	2013-08-18	2014-05-25	1	1
485853564804145152	2014-06-01	2015-03-08	0	0
497297932925009920	2013-11-08	2014-08-15	1	1
506583426380857345	2014-05-01	2015-02-05	1	1
512266027552755713	2014-01-22	2014-10-29	1	1
513448864943054848	2013-12-20	2014-09-26	1	1
520020352106528768	2014-01-20	2014-10-27	1	1
520461917413191680	2014-07-25	2015-05-01	0	0
522936443472478208	2014-03-03	2014-12-08	1	1
524323800632922112	2014-02-03	2014-11-10	1	1
529305242769559552	2014-02-05	2014-11-12	1	1
531820101163827200	2014-02-03	2014-11-10	1	1
540679780652576768	2014-05-01	2015-02-05	1	1
554306793774809089	2014-07-11	2015-04-17	1	1
561287176940687360	2014-06-30	2015-04-06	1	1
563344696190459905	2014-05-22	2015-02-26	1	1
575783801307201536	2014-06-15	2015-03-22	1	1
579489510699982848	2014-07-22	2015-04-28	1	1
579710620179795968	2014-06-16	2015-03-23	1	1
590148842420641792	2014-12-01	2015-09-07	1	1
593047200868990976	2014-08-07	2015-05-14	1	1
593959393416220673	2014-09-02	2015-06-09	1	1
604998467157663745	2015-01-18	2015-10-25	1	1
605417697287938049	2015-01-26	2015-11-02	1	1
605888408393687041	2015-02-24	2015-12-01	1	1
620048056373764096	2015-01-12	2015-10-19	1	1
625974313603211264	2014-10-20	2015-07-27	1	1
644752890582671360	2015-05-15	2016-02-19	1	1
651214912224493569	2015-02-17	2015-11-24	1	1
653474798924906496	2015-06-01	2016-03-07	1	1
654322071267352577	2015-02-07	2015-11-14	1	1
657572084281839617	2015-04-19	2016-01-24	1	1
658356108478705664	2015-02-18	2015-11-25	1	1
667687484835373056	2015-02-14	2015-11-21	1	1
668613797909766145	2015-04-13	2016-01-18	1	1
671940104416591872	2015-03-08	2015-12-13	1	1
672229234459455492	2015-03-19	2015-12-24	1	1
675033114536734721	2015-06-26	2016-04-01	1	1
675692745386688513	2015-10-03	2016-07-09	1	1
678107500621660160	2015-04-25	2016-01-30	1	1
678662492051152896	2015-03-25	2015-12-30	1	1
679128755156049920	2015-03-27	2016-01-01	1	1
680169644271902722	2015-04-24	2016-01-29	0	0
682053731760881664	2015-04-11	2016-01-16	1	1
682148531713396736	2015-03-30	2016-01-04	1	1
682216494118342656	2015-03-29	2016-01-03	1	1
684706753137766402	2015-05-16	2016-02-20	1	1
685676300762222592	2015-09-19	2016-06-25	1	1
687524318021054464	2015-04-30	2016-02-04	1	1
694344464287035393	2015-12-30	2016-10-05	1	1
698588576817131520	2015-05-13	2016-02-17	1	1
705471219420758017	2015-07-02	2016-04-07	1	1
707171755044032512	2015-06-06	2016-03-12	1	1
707244384295772161	2015-07-14	2016-04-19	1	1
709760657663594496	2015-07-07	2016-04-12	1	1
712123481605812224	2015-08-25	2016-05-31	1	1
715412688717766656	2015-07-11	2016-04-16	1	1
717300494528552960	2015-12-01	2016-09-06	1	1
717825581040156674	2015-08-19	2016-05-25	1	1
718545210150633472	2015-10-02	2016-07-08	1	1
718934913588703233	2015-08-09	2016-05-15	1	1
720967582384267264	2015-08-09	2016-05-15	1	1
725015621709090816	2015-09-25	2016-07-01	1	1
726447362151952384	2015-08-15	2016-05-21	1	1
731038041632964608	2015-08-21	2016-05-27	1	1
732681984347082752	2015-08-14	2016-05-20	1	1
733365008638218240	2015-10-22	2016-07-28	1	1
736559280300515329	2015-08-22	2016-05-28	1	1
739696000248340480	2015-09-23	2016-06-29	1	1
739899412588199936	2016-01-04	2016-10-10	1	1
741360741526196224	2015-12-11	2016-09-16	1	1
742033005158371328	2015-09-07	2016-06-13	1	1
746096696875159554	2015-11-09	2016-08-15	1	1
747774332194086912	2015-11-17	2016-08-23	1	1
748165268657029121	2015-09-30	2016-07-06	1	1
750318682681683968	2015-10-07	2016-07-13	1	1
751463554042064896	2016-03-04	2016-12-09	1	1
754860017149472768	2016-01-20	2016-10-26	1	1
756918142127845376	2015-11-21	2016-08-27	1	1
757746372103864320	2016-01-26	2016-11-01	1	1
760193636625702913	2015-11-29	2016-09-04	1	1
761107750092886018	2015-10-29	2016-08-04	1	1
770342939025342464	2015-12-03	2016-09-08	1	1
771088408185868288	2016-01-05	2016-10-11	1	1
778491739069816832	2015-12-20	2016-09-25	1	1
784784982774427648	2016-03-08	2016-12-13	1	1
785871348178362368	2016-02-04	2016-11-10	1	1
788417524639477765	2016-02-12	2016-11-18	1	1
788580187113947136	2016-04-11	2017-01-16	1	1
790000299452669952	2016-01-16	2016-10-22	1	1
800049472441057284	2016-03-05	2016-12-10	1	1
800541590540455936	2016-05-16	2017-02-20	1	1
802974965775613952	2016-02-26	2016-12-02	1	1
805121571262263298	2016-06-27	2017-04-03	1	1
805717137486651394	2016-03-01	2016-12-06	1	1
805891576882929664	2016-04-25	2017-01-30	1	1
806757739321954304	2016-03-04	2016-12-09	1	1
813713632538357760	2016-06-14	2017-03-21	1	1
817159528236064772	2016-07-22	2017-04-28	1	1
822220961810354176	2016-08-12	2017-05-19	1	1
822495971527524353	2016-06-14	2017-03-21	1	1
825117886100414464	2016-04-27	2017-02-01	1	1
826205472747307008	2016-05-27	2017-03-03	1	1
826418452709646336	2016-05-17	2017-02-21	1	1
829517179297075200	2016-07-31	2017-05-07	1	1
832586809293037568	2016-07-22	2017-04-28	1	1
834334783920599040	2016-07-16	2017-04-22	1	1
836911708509712384	2016-07-25	2017-05-01	1	1
837557275036266497	2016-05-29	2017-03-05	1	1
839577253608579073	2016-07-02	2017-04-08	1	1
843894997485260800	2016-07-04	2017-04-10	1	1
846144533058457600	2017-01-08	2017-10-15	1	1
846278373240426498	2016-07-18	2017-04-24	1	1
846416706373218304	2016-07-03	2017-04-09	1	1
850460157809049600	2016-07-08	2017-04-14	1	1
850938028969164800	2016-07-09	2017-04-15	1	1
851303233389776897	2016-08-22	2017-05-29	1	1
854946866731069440	2016-09-22	2017-06-29	1	1
855426011311333376	2016-10-10	2017-07-17	1	1
858195228783759360	2016-07-29	2017-05-05	1	1
858401985736953856	2016-08-25	2017-06-01	1	1
858973502270996481	2016-07-26	2017-05-02	1	1
860060913562464256	2016-09-11	2017-06-18	1	1
861764083053416448	2016-09-10	2017-06-17	1	1
865519370121785344	2016-08-24	2017-05-31	1	1
869289427255742464	2016-09-17	2017-06-24	1	1
876823757775450112	2016-09-13	2017-06-20	1	1
878466614558982145	2016-09-24	2017-07-01	1	1
881121815506169856	2016-10-28	2017-08-04	1	1
884577103634722821	2017-01-11	2017-10-18	1	1
885933224865669120	2016-10-15	2017-07-22	1	1
886115259462946816	2016-11-08	2017-08-15	1	1
886783892463603712	2016-10-27	2017-08-03	1	1
888890204056043525	2017-01-07	2017-10-14	1	1
889276981510103040	2016-12-24	2017-09-30	1	1
892749639895658496	2016-12-02	2017-09-08	1	1
893287661997355008	2016-11-04	2017-08-11	1	0
894558191387910144	2017-01-31	2017-11-07	1	1
897183920495656961	2016-12-10	2017-09-16	1	1
897573030448312323	2016-11-14	2017-08-21	1	1
902958611529334784	2016-12-07	2017-09-13	1	1
903701172275388416	2017-05-05	2018-02-09	1	1
904841521756856321	2016-12-04	2017-09-10	1	1
907758532555976704	2016-12-30	2017-10-06	1	1
911323389888991232	2016-12-30	2017-10-06	1	1
916302279426404355	2016-12-23	2017-09-29	1	1
927022768687902720	2017-09-03	2018-06-10	1	1
927369569815031809	2017-02-20	2017-11-27	1	1
931623441505144834	2017-03-17	2017-12-22	1	1
941070555662315520	2017-06-28	2018-04-04	1	1
941443741570686977	2017-04-07	2018-01-12	1	1
946398981504069632	2017-03-28	2018-01-02	1	1
948337684430323712	2017-07-04	2018-04-10	1	1
948925052774469634	2017-05-04	2018-02-08	1	1
950412779650994176	2017-04-10	2018-01-15	1	1
952197179854204929	2017-06-16	2018-03-23	1	1
952222468441178113	2017-09-02	2018-06-09	1	1
952976988767248384	2017-05-14	2018-02-18	1	1
954774514696671232	2017-08-14	2018-05-21	1	1
954799707036958720	2017-05-16	2018-02-20	1	1
955118382734626816	2017-04-17	2018-01-22	1	1
956954706240208896	2017-04-21	2018-01-26	0	0
959175090465329152	2017-05-11	2018-02-15	1	1
959837365194973186	2017-07-16	2018-04-22	1	1
960237438504448000	2017-06-25	2018-04-01	1	1
964911206262718465	2017-07-25	2018-05-01	1	1
966818494888194048	2017-07-13	2018-04-19	1	1
970131947803389953	2017-06-04	2018-03-11	1	1
971228052041551872	2017-06-07	2018-03-14	1	1
974437017529577472	2017-09-16	2018-06-23	1	1
974543105603944449	2017-06-13	2018-03-20	1	1
975472933949784065	2017-08-05	2018-05-12	1	1
975476885349195776	2017-09-19	2018-06-26	1	1
978389694424723458	2017-09-19	2018-06-26	1	1
979023921285681152	2017-10-28	2018-08-04	1	1
980479358484836352	2017-08-18	2018-05-25	1	1
981599594835476480	2017-06-29	2018-04-05	1	1
982608823281123328	2017-08-31	2018-06-07	1	1
982854404989706240	2017-09-17	2018-06-24	1	1
983349318475231232	2017-09-16	2018-06-23	1	1
985718011758866432	2017-08-14	2018-05-21	1	1
986047876399812609	2017-07-18	2018-04-24	1	1
987096467000131584	2017-10-19	2018-07-26	0	0
987395017332416512	2017-09-02	2018-06-09	1	1
987607001176801280	2017-07-21	2018-04-27	1	1
988408135105810433	2017-07-17	2018-04-23	1	1
990305834851880960	2017-10-05	2018-07-12	1	1
990620005636046848	2017-07-23	2018-04-29	1	1
993162512752357376	2017-08-08	2018-05-15	1	1
994703329954619397	2017-12-10	2018-09-16	1	1
996856633920839680	2017-10-18	2018-07-25	1	1
998040118366617600	2017-10-01	2018-07-08	1	1
998961849180786690	2017-08-22	2018-05-29	1	1
1000131318741635073	2017-09-08	2018-06-15	1	1
1000276913980555265	2017-11-26	2018-09-02	0	0
1001528245072924672	2017-12-10	2018-09-16	1	1
1004399136467234817	2017-11-13	2018-08-20	1	1
1004908417897488384	2017-10-01	2018-07-08	1	1
1006560171135561728	2017-10-23	2018-07-30	1	1
1006903496409534464	2017-11-13	2018-08-20	1	1
1013062931250987014	2017-10-14	2018-07-21	1	1
1014156978027806722	2017-09-26	2018-07-03	1	1
1019027471528689664	2017-10-11	2018-07-18	1	1
1020205713694568448	2018-01-20	2018-10-27	1	1
1024168773585129473	2017-11-21	2018-08-28	1	1
1024538204114968576	2017-11-08	2018-08-15	1	1
1025721703090061312	2018-03-10	2018-12-15	1	1
1030485730777284609	2017-11-17	2018-08-24	0	0
1032376330258591744	2017-12-03	2018-09-09	1	1
1032646248992591872	2017-11-19	2018-08-26	1	1
1034223988174667779	2018-01-20	2018-10-27	1	1
1035265658030878720	2017-11-30	2018-09-06	1	1
1037497928246546433	2017-12-30	2018-10-06	1	1
1037544898466074624	2017-12-14	2018-09-20	1	1
1037823055920340992	2018-02-24	2018-12-01	1	1
1038423558655864832	2017-12-05	2018-09-11	1	1
1039016870622318592	2017-12-05	2018-09-11	1	1
1039488794204884992	2017-12-11	2018-09-17	1	1
1040476598393171968	2017-12-17	2018-09-23	1	1
1042066037771038721	2018-01-25	2018-11-01	1	1
1043538752159862786	2018-04-23	2019-01-28	1	1
1046080894640041984	2018-04-29	2019-02-03	1	1
1046146942433193984	2017-12-24	2018-09-30	1	1
1049377693576384512	2018-02-26	2018-12-03	1	1
1051835681918595072	2018-01-08	2018-10-15	1	1
1052512967755853824	2018-03-21	2018-12-26	1	1
1058072829982371840	2018-03-05	2018-12-10	1	1
1062047384144883719	2018-07-12	2019-04-18	1	1
1062773100608086016	2018-02-10	2018-11-17	1	1
1065999705480589312	2018-03-09	2018-12-14	0	0
1067296513011806208	2018-07-14	2019-04-20	1	1
1069914543588024321	2018-02-26	2018-12-03	1	1
1070491284681441281	2018-07-06	2019-04-12	1	1
1071169701185798144	2018-03-01	2018-12-06	1	1
1072578997471641600	2018-03-16	2018-12-21	1	1
1073017107711852544	2018-07-05	2019-04-11	1	1
1074748590164201472	2018-06-09	2019-03-16	1	1
1074809257856565253	2018-05-21	2019-02-25	1	1
1076274712819437568	2018-03-17	2018-12-22	1	1
1077938110380544001	2018-07-11	2019-04-17	1	1
1078466316250554369	2018-04-23	2019-01-28	1	1
1080070764949311488	2018-06-25	2019-04-01	1	1
1080924442782515200	2018-05-17	2019-02-21	1	1
1084123001572995078	2018-07-04	2019-04-10	1	1
1087050972814282752	2018-12-09	2019-09-15	0	0
1088138763992088576	2018-05-19	2019-02-23	1	1
1088284552219512832	2018-08-07	2019-05-14	1	1
1093152799142170624	2018-05-06	2019-02-10	1	1
1094706050803089409	2018-05-13	2019-02-17	1	1
1094770375349612544	2018-11-26	2019-09-02	1	1
1096476768721141760	2018-09-15	2019-06-22	1	1
1096819865636274178	2018-06-23	2019-03-30	1	1
1097170402521034753	2018-05-23	2019-02-27	1	1
1097251116851564544	2018-05-17	2019-02-21	0	0
1097668706992377857	2018-05-22	2019-02-26	1	1
1098735797824561158	2018-06-01	2019-03-08	1	1
1099766181563588608	2018-10-03	2019-07-10	1	1
1101250419487956992	2018-07-26	2019-05-02	1	1
1102411400926781440	2018-10-21	2019-07-28	1	1
1102838115150913536	2018-05-28	2019-03-04	1	1
1104111381488361472	2018-06-02	2019-03-09	1	1
1105562818965897218	2018-07-03	2019-04-09	1	1
1105929889126014976	2018-09-02	2019-06-09	1	1
1106224668527214593	2018-07-21	2019-04-27	1	1
1109127103033851907	2018-06-15	2019-03-22	1	1
1109989088562565120	2018-10-04	2019-07-11	1	1
1110950881007157248	2018-07-01	2019-04-07	1	1
1111075404570394627	2018-08-28	2019-06-04	1	1
1111086257105440768	2018-08-02	2019-05-09	1	1
1111407059814121474	2018-10-30	2019-08-06	1	1
1112970495887138816	2018-10-29	2019-08-05	1	1
1113570348652429313	2018-06-26	2019-04-02	1	1
1113807695138775041	2018-08-28	2019-06-04	1	1
1117710685679394816	2018-09-22	2019-06-29	1	1
1118967508919361539	2018-11-18	2019-08-25	1	1
1119773020388843523	2018-11-01	2019-08-08	1	1
1120091338987511808	2018-07-17	2019-04-23	1	1
1120167673713840128	2018-08-22	2019-05-29	1	1
1122072511288684544	2018-08-11	2019-05-18	1	1
1122123821979291649	2018-07-27	2019-05-03	1	1
1122934248955105282	2019-03-06	2019-12-11	1	1
1123029863563051008	2018-11-30	2019-09-06	1	1
1124790621515001856	2018-07-29	2019-05-05	1	1
1125487297292525569	2018-07-30	2019-05-06	1	1
1126512667177435136	2018-11-10	2019-08-17	1	1
1126843483568914433	2018-08-03	2019-05-10	1	1
1126863919325294592	2018-08-24	2019-05-31	1	1
1129068059279405059	2018-11-17	2019-08-24	1	1
1129390522001502208	2018-09-13	2019-06-20	1	1
1129544745246527488	2018-09-15	2019-06-22	1	1
1130002771044909056	2018-09-09	2019-06-16	1	1
1130440775618183168	2018-08-13	2019-05-20	1	1
1130653000488431618	2018-08-14	2019-05-21	1	1
1130693019869491200	2018-11-01	2019-08-08	1	1
1130884519735779330	2018-09-21	2019-06-28	1	1
1131218426297556998	2018-10-04	2019-07-11	1	1
1131601313123356673	2018-11-25	2019-09-01	1	1
1133412097751179265	2018-10-16	2019-07-23	1	1
1136294711822561280	2018-09-28	2019-07-05	1	1
1137871240968859648	2018-11-11	2019-08-18	1	1
1138094373814640640	2019-03-21	2019-12-26	1	1
1138603438789537792	2018-09-14	2019-06-21	1	1
1139530602368122880	2018-09-10	2019-06-17	1	1
1140737393148014593	2018-12-09	2019-09-15	1	1
1140971236970811392	2019-01-29	2019-11-05	1	1
1141481030957895680	2018-12-12	2019-09-18	1	1
1143009660942934022	2018-09-24	2019-07-01	1	1
1145501186147176449	2018-10-02	2019-07-09	1	1
1145772435695947776	2018-11-23	2019-08-30	1	1
1146901598402154497	2019-01-04	2019-10-11	1	1
1147927688071569409	2018-10-01	2019-07-08	1	1
1148662589175541766	2018-10-16	2019-07-23	1	1
1148825407287746561	2019-01-10	2019-10-17	1	1
1150127399771807744	2018-12-21	2019-09-27	1	1
1154841592676544512	2018-10-25	2019-08-01	1	1
1154886531691290624	2018-11-21	2019-08-28	1	1
1155605737760014338	2019-01-05	2019-10-12	1	1
1155638862280044546	2019-01-07	2019-10-14	1	1
1156842799427399682	2018-10-31	2019-08-07	1	1
1157000736703733761	2019-01-27	2019-11-03	1	1
1157623081478905857	2019-01-05	2019-10-12	1	1
1159915249501216769	2019-03-11	2019-12-16	1	1
1160279470101712896	2019-05-12	2020-02-16	1	1
1160981999177404423	2018-12-24	2019-09-30	1	1
1161324277611847680	2018-11-06	2019-08-13	1	1
1162150457495740416	2019-02-15	2019-11-22	1	1
1164911372892815360	2018-11-30	2019-09-06	1	1
1166351061151625220	2018-12-21	2019-09-27	1	1
1167996645146951680	2018-12-20	2019-09-26	1	1
1168454000980766720	2019-03-02	2019-12-07	1	1
1168637936491012096	2019-01-07	2019-10-14	1	1
1169109116238929920	2018-12-26	2019-10-02	1	1
1169116470472671232	2019-02-05	2019-11-12	1	1
1169757916657790976	2019-01-05	2019-10-12	1	1
1170540448219353090	2019-05-26	2020-03-01	1	1
1170895076706455552	2018-12-07	2019-09-13	1	1
1171529832926076933	2019-04-30	2020-02-04	1	1
1171982123512815618	2019-07-03	2020-04-08	1	1
1173453840848478209	2019-04-09	2020-01-14	1	1
1174064628357324800	2019-01-31	2019-11-07	1	1
1175123097864888327	2018-12-14	2019-09-20	1	1
1175941750260686849	2019-03-02	2019-12-07	1	1
1176448508934512641	2019-05-02	2020-02-06	1	1
1176547402284752903	2018-12-18	2019-09-24	1	1
1177008986727411712	2019-06-27	2020-04-02	1	1
1177394163417042944	2019-01-02	2019-10-09	1	1
1177760214386393088	2019-04-06	2020-01-11	1	1
1178735484232753153	2019-01-21	2019-10-28	1	1
1178818106870902784	2019-05-20	2020-02-24	1	1
1179032891172556800	2019-02-24	2019-12-01	1	1
1179754853645598720	2019-08-06	2020-05-12	1	1
1180932541995524101	2019-07-07	2020-04-12	1	1
1181352816750678016	2019-02-07	2019-11-14	1	1
1182370881437421568	2019-02-21	2019-11-28	1	1
1182712821592870912	2019-01-11	2019-10-18	0	0
1184151718432522240	2019-05-28	2020-03-03	1	1
1185167761036607490	2019-07-24	2020-04-29	1	1
1185351884439080960	2019-08-06	2020-05-12	1	1
1186123181049950208	2019-01-15	2019-10-22	1	1
1187210052467339264	2019-07-14	2020-04-19	1	1
1187477234572914688	2019-07-15	2020-04-20	1	1
1187525848905199616	2019-03-20	2019-12-25	1	1
1187780091570507777	2019-01-19	2019-10-26	1	1
1188568985916321793	2019-01-30	2019-11-06	1	1
1189246404918759425	2019-01-31	2019-11-07	1	1
1190041357450174464	2019-02-21	2019-11-28	1	1
1190247893581647874	2019-03-01	2019-12-06	1	1
1190446280071405569	2019-04-28	2020-02-02	1	1
1190481310269296641	2019-05-03	2020-02-07	1	1
1191493572719075328	2019-05-29	2020-03-04	1	1
1191757327281594368	2019-07-15	2020-04-20	1	1
1191920193271824384	2019-02-18	2019-11-25	1	1
1192129205049257985	2019-01-30	2019-11-06	1	0
1192884735623565313	2019-08-09	2020-05-15	0	0
1193351535528464391	2019-08-04	2020-05-10	1	1
1193560617401176069	2019-02-14	2019-11-21	1	1
1194509027763470336	2019-08-29	2020-06-04	1	1
1195154243990278145	2019-02-22	2019-11-29	1	1
1195487525994946560	2019-03-15	2019-12-20	1	1
1196441624492085250	2019-01-25	2019-11-01	1	1
1196471697563668481	2019-10-02	2020-07-08	1	1
1196611248101699586	2019-02-20	2019-11-27	0	0
1196967969969958912	2019-03-13	2019-12-18	1	1
1197328664225927168	2019-04-20	2020-01-25	1	1
1198042292654768128	2019-07-15	2020-04-20	1	1
1199460465581154304	2019-02-24	2019-12-01	1	1
1199485599348080648	2019-03-22	2019-12-27	1	1
1199761727765667841	2019-02-22	2019-11-29	1	1
1200008298512240640	2019-06-06	2020-03-12	1	1
1200136830781231106	2019-03-04	2019-12-09	1	1
1200757759928623105	2019-06-22	2020-03-28	1	1
1200966603380269056	2019-04-27	2020-02-01	1	1
1200970861861392384	2019-03-10	2019-12-15	1	1
1201263635282173952	2019-06-04	2020-03-10	1	1
1201525678291570688	2019-03-18	2019-12-23	1	1
1201944346427158528	2019-07-29	2020-05-04	1	1
1202286112120672256	2019-06-05	2020-03-11	1	1
1202328050186084352	2019-03-30	2020-01-04	1	1
1202359981347082240	2019-06-12	2020-03-18	1	1
1202944639109664771	2019-07-27	2020-05-02	1	1
1203373814366625792	2019-06-01	2020-03-07	1	1
1203386430225080323	2019-03-07	2019-12-12	1	1
1203794921292828672	2019-06-08	2020-03-14	1	1
1204071875153842176	2019-08-30	2020-06-05	1	1
1204173545372295170	2019-11-02	2020-08-08	1	1
1204531604183506950	2019-03-10	2019-12-15	1	1
1204727895194816512	2019-06-11	2020-03-17	1	1
1204821670495690754	2019-03-05	2019-12-10	1	1
1205236645043159040	2019-03-06	2019-12-11	1	1
1205340865918427136	2019-06-21	2020-03-27	1	1
1205617487896858624	2019-05-17	2020-02-21	1	1
1205653874616479744	2019-05-10	2020-02-14	1	1
1205965623563407360	2019-03-20	2019-12-25	1	1
1206064341478526976	2019-07-15	2020-04-20	1	1
1206422778758320134	2019-03-12	2019-12-17	1	1
1206647782741811202	2019-09-23	2020-06-29	1	1
1206772721725689856	2019-06-25	2020-03-31	1	1
1206803448982843392	2019-04-12	2020-01-17	1	1
1207413265489432576	2019-09-19	2020-06-25	1	1
1207451051198238722	2019-07-19	2020-04-24	1	1
1207794479668838406	2019-08-01	2020-05-07	1	1
1208087258282315776	2019-04-16	2020-01-21	1	1
1208116864066314240	2019-08-23	2020-05-29	1	1
1208335969650454528	2019-06-10	2020-03-16	1	1
1208447982343000064	2019-06-21	2020-03-27	1	1
1209946747075579904	2019-07-05	2020-04-10	1	1
1210289438754058241	2019-06-12	2020-03-18	1	1
1210293427243540481	2019-08-16	2020-05-22	1	1
1211343036887830528	2019-05-21	2020-02-25	1	1
1211391700247207936	2019-04-29	2020-02-03	1	1
1211670418404319233	2019-09-09	2020-06-15	1	1
1211674628948496386	2019-06-24	2020-03-30	1	1
1211690221244432384	2019-06-29	2020-04-04	1	1
1211766736569163781	2019-08-12	2020-05-18	1	1
1212080879490736129	2019-04-04	2020-01-09	1	1
1212147584489230336	2019-06-30	2020-04-05	1	1
1212223797081755648	2019-04-01	2020-01-06	1	1
1212434594248773635	2019-04-24	2020-01-29	1	1
1212471940918603781	2019-09-13	2020-06-19	1	1
1212518405766602759	2019-03-26	2019-12-31	1	1
1212576162788052992	2019-08-15	2020-05-21	1	1
1212837837550292993	2019-09-18	2020-06-24	1	1
1213175227594747904	2019-07-28	2020-05-03	1	1
1213177814972801025	2019-10-20	2020-07-26	1	1
1213351335694749696	2019-06-12	2020-03-18	1	1
1213531393877106689	2019-05-11	2020-02-15	1	1
1213539801078620160	2019-06-26	2020-04-01	1	0
1213771423870791680	2019-09-05	2020-06-11	1	1
1213915503304953856	2019-05-26	2020-03-01	1	1
1213920450662694912	2019-09-15	2020-06-21	1	1
1213930421769195520	2019-05-01	2020-02-05	1	1
1214095280770932736	2019-08-19	2020-05-25	1	1
1214637311754940416	2019-06-16	2020-03-22	1	1
1214697890679013376	2019-04-27	2020-02-01	1	1
1214704365065441285	2019-08-21	2020-05-27	1	1
1214942320556011520	2019-08-04	2020-05-10	1	1
1215031842090340352	2019-04-30	2020-02-04	1	1
1215110782599467008	2019-09-05	2020-06-11	1	1
1215256410759618561	2019-08-29	2020-06-04	1	1
1215446735402782722	2019-04-12	2020-01-17	1	1
1215709151881519104	2019-10-18	2020-07-24	1	1
1216135642025013248	2019-06-08	2020-03-14	1	1
1216251778859261954	2019-11-08	2020-08-14	1	1
1216540377320169472	2019-04-08	2020-01-13	1	0
1216668131277660160	2019-05-18	2020-02-22	1	1
1216669656368369664	2019-09-02	2020-06-08	1	1
1216913234713772039	2019-07-30	2020-05-05	1	1
1216929626125217793	2019-06-25	2020-03-31	1	1
1217147544830083079	2019-04-17	2020-01-22	1	1
1217239270462672898	2019-04-12	2020-01-17	1	1
1217318732218892288	2019-07-17	2020-04-22	1	1
1217767370623737857	2019-07-15	2020-04-20	1	1
1217952328390713344	2019-06-10	2020-03-16	1	1
1217989129897762817	2019-08-28	2020-06-03	1	1
1218001405690118144	2019-08-23	2020-05-29	1	1
1218383545971957760	2019-06-22	2020-03-28	1	1
1218651010606030848	2019-04-13	2020-01-18	1	1
1218716041787904002	2019-05-05	2020-02-09	1	1
1218894561990402048	2019-08-11	2020-05-17	1	1
1219003842945339398	2019-04-15	2020-01-20	1	0
1219069680431902721	2019-06-09	2020-03-15	1	1
1219414171986604033	2019-08-17	2020-05-23	1	1
1219420305048817664	2019-06-20	2020-03-26	1	1
1219454370884071426	2019-08-20	2020-05-26	1	1
1220206480957288449	2019-04-20	2020-01-25	1	1
1220387121669771264	2019-08-09	2020-05-15	1	1
1220398323007279104	2019-06-17	2020-03-23	1	1
1220459342220210182	2019-08-08	2020-05-14	1	1
1220474857563066368	2019-04-22	2020-01-27	1	1
1220544721061392384	2019-04-24	2020-01-29	1	1
1220713038543761409	2019-10-11	2020-07-17	1	1
1220829016954953728	2019-06-21	2020-03-27	1	1
1220852808200654849	2019-05-10	2020-02-14	1	1
1221111871945596928	2019-05-11	2020-02-15	1	1
1221264748953722881	2019-07-19	2020-04-24	1	1
1221302549174722560	2019-05-26	2020-03-01	1	1
1221630421873635335	2019-04-21	2020-01-26	1	1
1221637809691340801	2019-05-01	2020-02-05	1	1
1221806963593564160	2019-04-26	2020-01-31	1	1
1221963350084608002	2019-08-14	2020-05-20	1	1
1222003677923368960	2019-07-23	2020-04-28	0	0
1222052168917749760	2019-09-28	2020-07-04	1	1
1222137556348932097	2019-10-20	2020-07-26	1	1
1222568185028694016	2019-08-10	2020-05-16	1	1
1222590122958323713	2019-07-24	2020-04-29	1	1
1222709354190733313	2019-05-25	2020-02-29	1	1
1222802526870720512	2019-09-12	2020-06-18	1	1
1223050266389499909	2019-04-30	2020-02-04	0	0
1223120627529183232	2019-08-24	2020-05-30	1	1
1223279803610075136	2019-08-25	2020-05-31	1	1
1223369349693673475	2019-11-25	2020-08-31	1	1
1223378420454907904	2019-05-27	2020-03-02	1	1
1223651967974674434	2019-09-01	2020-06-07	1	1
1223890335358521347	2019-04-30	2020-02-04	1	1
1223967705633632256	2019-06-13	2020-03-19	1	1
1223970756184416256	2019-05-27	2020-03-02	1	1
1224092864730275844	2019-09-15	2020-06-21	1	1
1224099280878698496	2019-09-15	2020-06-21	1	1
1224257215558770689	2019-06-17	2020-03-23	1	1
1224443845057794050	2019-05-05	2020-02-09	1	1
1224487911216816133	2019-10-16	2020-07-22	1	1
1224754462348075008	2019-10-23	2020-07-29	1	1
1224858419385044994	2019-06-13	2020-03-19	1	1
1225252699895001088	2019-05-17	2020-02-21	1	1
1225515305524441097	2019-05-16	2020-02-20	0	0
1225607145669918720	2019-05-24	2020-02-28	1	1
1225699395108130816	2019-06-01	2020-03-07	1	1
1225763545914204163	2019-06-21	2020-03-27	1	1
1225826809599578112	2019-08-31	2020-06-06	1	1
1226055494055251968	2019-07-03	2020-04-08	1	1
1226067239842959360	2019-08-13	2020-05-19	1	1
1226129598410350592	2019-05-08	2020-02-12	1	1
1226177713544691712	2019-08-31	2020-06-06	1	1
1226290051153195008	2019-09-21	2020-06-27	1	1
1226856609046986752	2019-05-10	2020-02-14	1	1
1227037203253153792	2019-06-05	2020-03-11	1	1
1227279008309612544	2019-05-14	2020-02-18	1	1
1227304192563458048	2019-08-05	2020-05-11	1	1
1227614571206103040	2019-06-05	2020-03-11	1	1
1227660461618843648	2019-05-15	2020-02-19	1	1
1227712114321698817	2019-05-12	2020-02-16	1	1
1227831788887846913	2019-06-12	2020-03-18	1	1
1227873253923803136	2019-05-10	2020-02-14	1	1
1228197019010732033	2019-12-18	2020-09-23	1	1
1228353985863716864	2019-05-24	2020-02-28	1	1
1228407881638256641	2019-05-12	2020-02-16	1	1
1228547656860913664	2019-09-21	2020-06-27	1	1
1228899614624899072	2019-05-13	2020-02-17	1	1
1229132523126521858	2019-09-15	2020-06-21	1	1
1229268569483022338	2019-06-11	2020-03-17	1	1
1229827487208742912	2019-07-22	2020-04-27	1	1
1229919484816904193	2020-01-15	2020-10-21	1	1
1230031900875612160	2019-08-13	2020-05-19	1	1
1230404945989554182	2019-08-22	2020-05-28	1	1
1230515683865321473	2019-05-17	2020-02-21	1	1
1230549146194464769	2019-06-27	2020-04-02	1	1
1230549222661017600	2019-08-15	2020-05-21	1	1
1230790315541516289	2019-09-08	2020-06-14	1	1
1230840529908359168	2019-07-16	2020-04-21	1	1
1230881907233173504	2019-10-04	2020-07-10	1	1
1231162814066298881	2019-08-10	2020-05-16	1	1
1231239354481287168	2019-06-04	2020-03-10	1	1
1231410799266037760	2019-05-19	2020-02-23	1	1
1231416651603759105	2019-10-16	2020-07-22	1	1
1231647641349455872	2019-06-04	2020-03-10	1	1
1231741496094797824	2019-05-26	2020-03-01	1	1
1231978411653922816	2019-08-24	2020-05-30	1	1
1232046071376904194	2019-06-10	2020-03-16	1	1
1232047657683537925	2019-07-24	2020-04-29	1	1
1232103843359547393	2019-07-30	2020-05-05	1	1
1232292811640315905	2019-05-22	2020-02-26	1	1
1232396291109376000	2019-10-08	2020-07-14	1	1
1232482293513539584	2019-09-22	2020-06-28	1	0
1232700241926852608	2019-09-26	2020-07-02	1	1
1232732348258627585	2019-11-13	2020-08-19	1	1
1232826815552598027	2019-10-10	2020-07-16	1	1
1232858442240491520	2019-09-09	2020-06-15	1	1
1233171306528542721	2019-07-05	2020-04-10	1	1
1233221777062494209	2019-11-08	2020-08-14	1	1
1233242662133751809	2019-08-30	2020-06-05	1	1
1233365184103829504	2019-07-28	2020-05-03	1	1
1233466729625530373	2019-09-16	2020-06-22	1	1
1233516402906034176	2019-09-22	2020-06-28	1	1
1233518975578968064	2019-06-09	2020-03-15	1	1
1233525919718891520	2019-05-31	2020-03-06	1	0
1233638154466283526	2019-07-24	2020-04-29	1	1
1233679922973069313	2019-06-01	2020-03-07	1	1
1233754292294647810	2019-05-29	2020-03-04	1	1
1233994503809327104	2019-09-01	2020-06-07	1	1
1234142722275016705	2019-05-26	2020-03-01	1	1
1234200199477649408	2019-06-12	2020-03-18	1	1
1234202087036276742	2019-06-08	2020-03-14	1	1
1234490603855060995	2019-08-23	2020-05-29	1	1
1234497942964203520	2019-10-19	2020-07-25	1	1
1234705766688468994	2019-10-15	2020-07-21	1	1
1234724652628365312	2019-11-08	2020-08-14	1	1
1234871157721051136	2019-06-03	2020-03-09	1	1
1234923544280227842	2019-09-24	2020-06-30	1	1
1235222176858591235	2019-05-30	2020-03-05	1	1
1235228412639358978	2019-05-28	2020-03-03	1	1
1235238464217665536	2019-09-04	2020-06-10	1	1
1235362294990807040	2019-06-13	2020-03-19	1	1
1235371763082633218	2019-06-06	2020-03-12	1	1
1235385505404968963	2019-07-30	2020-05-05	1	0
1235450356978651137	2019-07-05	2020-04-10	1	1
1235890122505281536	2019-07-05	2020-04-10	1	1
1236035417083908096	2019-06-22	2020-03-28	1	1
1236249309437444096	2019-06-07	2020-03-13	1	1
1236361333714681857	2019-09-09	2020-06-15	1	1
1236504963263729664	2019-08-25	2020-05-31	1	1
1236564484002480130	2019-06-23	2020-03-29	1	1
1236597862760435714	2019-10-25	2020-07-31	1	1
1236664427660918785	2019-07-15	2020-04-20	1	1
1236803632223457282	2019-07-08	2020-04-13	1	1
1236888945301962752	2019-06-02	2020-03-08	1	1
1237055258104381446	2019-06-17	2020-03-23	1	1
1237103789930205184	2019-07-09	2020-04-14	1	1
1237451091631124480	2019-07-10	2020-04-15	1	1
1237479470849642496	2019-07-05	2020-04-10	1	0
1237635910180786177	2019-08-14	2020-05-20	1	1
1237701466980151296	2019-06-07	2020-03-13	1	1
1237735352212865024	2019-10-03	2020-07-09	1	1
1237776424959979521	2019-07-06	2020-04-11	1	1
1237779032030183426	2019-08-14	2020-05-20	1	1
1237888427741208576	2019-10-23	2020-07-29	1	1
1237926231057842177	2019-09-19	2020-06-25	1	1
1237927933810847744	2019-07-04	2020-04-09	1	1
1237998029199687680	2019-09-12	2020-06-18	0	0
1238120161967816712	2019-12-03	2020-09-08	1	1
1238254622189522944	2019-08-07	2020-05-13	1	1
1238463656024846341	2019-08-13	2020-05-19	1	1
1238505007554707456	2019-06-06	2020-03-12	1	1
1238527793144741888	2019-11-29	2020-09-04	1	1
1238571003162374147	2020-02-13	2020-11-19	1	1
1238612598024572928	2019-07-30	2020-05-05	1	1
1238662777792802816	2019-06-14	2020-03-20	1	1
1238786492648095745	2019-09-08	2020-06-14	1	1
1238818620311994369	2019-06-30	2020-04-05	1	1
1238820667983790080	2019-06-22	2020-03-28	1	1
1238868694694051840	2019-09-30	2020-07-06	1	1
1238911308579237888	2019-09-28	2020-07-04	1	1
1238970618030292992	2019-08-27	2020-06-02	1	1
1239196937015963651	2019-07-14	2020-04-19	1	1
1239299859686907904	2019-06-23	2020-03-29	1	1
1239335824136650752	2019-09-15	2020-06-21	1	1
1239420014018433025	2019-08-26	2020-06-01	1	1
1239533039820177410	2019-06-30	2020-04-05	1	1
1239610046285336585	2019-08-11	2020-05-17	1	1
1239618548303044610	2019-09-02	2020-06-08	1	1
1239628146971901953	2019-08-19	2020-05-25	1	1
1239651354345381890	2019-09-23	2020-06-29	1	1
1239663796412723201	2019-07-15	2020-04-20	1	1
1239689530606866433	2019-07-08	2020-04-13	1	1
1239701708193873922	2019-06-11	2020-03-17	1	1
1239706269277196291	2019-08-11	2020-05-17	1	1
1239717287193608192	2019-09-24	2020-06-30	1	1
1239780877984395267	2019-07-02	2020-04-07	1	1
1239811825144868865	2019-07-16	2020-04-21	1	1
1239938120788905985	2019-06-12	2020-03-18	1	1
1239941230420791296	2019-07-11	2020-04-16	1	1
1239965208279306241	2019-08-22	2020-05-28	1	1
1239995610670956550	2019-12-10	2020-09-15	1	1
1240000198144917517	2019-07-09	2020-04-14	1	1
1240009989831266304	2019-09-03	2020-06-09	1	1
1240020092596994049	2019-07-17	2020-04-22	1	1
1240044366313422849	2019-07-22	2020-04-27	1	1
1240053699235495940	2019-08-03	2020-05-09	1	1
1240065097483137024	2019-09-03	2020-06-09	1	1
1240108855314583552	2019-07-03	2020-04-08	1	1
1240110459023437830	2019-06-30	2020-04-05	1	1
1240119522331328512	2019-07-13	2020-04-18	1	1
1240130861540016128	2019-07-27	2020-05-02	1	1
1240276488684961800	2019-10-16	2020-07-22	1	1
1240297373001113600	2019-07-17	2020-04-22	1	1
1240306019110129669	2019-08-12	2020-05-18	1	1
1240306944960856065	2019-07-13	2020-04-18	1	1
1240380660847710208	2019-11-27	2020-09-02	1	1
1240436990904074240	2019-09-26	2020-07-02	1	1
1240636343681769473	2019-07-14	2020-04-19	1	1
1240779412288819212	2019-07-14	2020-04-19	1	1
1240794714099650562	2019-07-11	2020-04-16	1	1
1240913219234996224	2019-07-26	2020-05-01	1	1
1240968707611951104	2019-08-02	2020-05-08	1	1
1241009099342401538	2019-09-20	2020-06-26	1	1
1241016611567472640	2019-10-04	2020-07-10	1	1
1241094656873484288	2019-10-11	2020-07-17	1	1
1241095286413549569	2019-10-14	2020-07-20	1	1
1241254463148523521	2019-12-09	2020-09-14	1	1
1241289604797521920	2019-06-16	2020-03-22	1	1
1241408815846821890	2019-07-27	2020-05-02	1	1
1241429259991777280	2019-08-17	2020-05-23	1	1
1241433742377283584	2019-10-21	2020-07-27	1	1
1241444806242340864	2019-08-17	2020-05-23	1	1
1241446753859076096	2019-08-17	2020-05-23	1	1
1241458623936634882	2019-06-22	2020-03-28	1	1
1241462664733151232	2019-09-14	2020-06-20	1	1
1241526326680408064	2019-08-30	2020-06-05	1	1
1241552961207037954	2019-09-09	2020-06-15	1	1
1241554647677992960	2019-08-16	2020-05-22	1	1
1241580403804250112	2019-09-16	2020-06-22	0	0
1241682807149166592	2019-09-16	2020-06-22	0	0
1241688089799593985	2019-09-16	2020-06-22	0	0
1241730659070234626	2019-12-13	2020-09-18	1	1
1241746369163001858	2019-11-03	2020-08-09	1	1
1241751521408229380	2019-07-21	2020-04-26	1	1
1241753852291870720	2019-08-18	2020-05-24	1	1
1241769322420162560	2019-08-21	2020-05-27	1	1
1241854720689537033	2019-09-08	2020-06-14	1	1
1241864002654949384	2019-09-16	2020-06-22	0	0
1241897160309964802	2019-07-15	2020-04-20	1	1
1241921766303334402	2019-07-03	2020-04-08	1	1
1241966779351564288	2019-07-08	2020-04-13	1	1
1242069491640487938	2019-08-19	2020-05-25	1	1
1242092173090324483	2020-01-15	2020-10-21	1	1
1242100967786586114	2019-08-15	2020-05-21	1	1
1242293199990853632	2019-06-19	2020-03-25	1	1
1242302915106066433	2019-06-19	2020-03-25	1	1
1242362570968723456	2019-11-27	2020-09-02	1	1
1242539859266408450	2019-11-26	2020-09-01	1	1
1242575082691706880	2019-06-24	2020-03-30	1	1
1242575886328578048	2019-08-18	2020-05-24	1	1
1242585423576170498	2019-06-19	2020-03-25	1	1
1242589664055361538	2019-07-19	2020-04-24	1	1
1242612070102650880	2019-08-07	2020-05-13	1	1
1242647850825195522	2019-08-07	2020-05-13	1	1
1242742900204736513	2019-07-17	2020-04-22	1	1
1242791878648610817	2019-07-28	2020-05-03	1	1
1242795375884468229	2019-08-25	2020-05-31	1	1
1242843082443325447	2019-10-06	2020-07-12	1	1
1242921222460956672	2019-07-25	2020-04-30	1	1
1243006874762567682	2019-09-20	2020-06-26	0	0
1243023857193189376	2020-02-14	2020-11-20	1	1
1243117294299090945	2019-07-04	2020-04-09	1	1
1243160711855038465	2019-06-23	2020-03-29	1	1
1243281023502172160	2019-08-26	2020-06-01	1	1
1243336894764724225	2019-11-01	2020-08-07	1	1
1243537948735389696	2019-08-23	2020-05-29	1	1
1243547761141846022	2019-06-23	2020-03-29	1	1
1243581119137808387	2019-12-06	2020-09-11	1	1
1243581686996021248	2019-11-25	2020-08-31	1	1
1243595631735844866	2019-07-24	2020-04-29	1	1
1243784769860554752	2019-11-09	2020-08-15	1	1
1243867545431691264	2019-08-24	2020-05-30	1	1
1243900359187333120	2019-06-30	2020-04-05	1	1
1243918870446051328	2019-07-28	2020-05-03	1	1
1243925332349992961	2019-07-08	2020-04-13	1	1
1243949025663090688	2019-12-28	2020-10-03	1	1
1243951538290282497	2019-07-28	2020-05-03	1	1
1243959957071859712	2019-08-03	2020-05-09	1	1
1243983523582746625	2019-08-31	2020-06-06	1	1
1244037786660823040	2019-09-07	2020-06-13	1	1
1244164628646629376	2019-07-15	2020-04-20	1	1
1244306583867330561	2019-06-23	2020-03-29	1	1
1244313869666758656	2019-08-23	2020-05-29	1	1
1244365710937264137	2019-09-29	2020-07-05	1	1
1244381111523979264	2019-06-22	2020-03-28	1	1
1244439510613549056	2019-06-27	2020-04-02	1	1
1244441839723261952	2019-11-11	2020-08-17	1	1
1244443976960077824	2019-06-29	2020-04-04	1	1
1244468086419230721	2019-06-25	2020-03-31	1	1
1244590832889495557	2019-08-30	2020-06-05	1	1
1244668056258981893	2019-06-28	2020-04-03	1	1
1244687949469540352	2019-10-30	2020-08-05	1	1
1244708340766294017	2019-07-01	2020-04-06	1	1
1244718134025531395	2019-07-29	2020-05-04	1	1
1244744140816072704	2019-12-21	2020-09-26	1	1
1244760901615366145	2019-06-23	2020-03-29	1	1
1244792474276634626	2019-08-25	2020-05-31	1	1
1244826658286243840	2019-08-06	2020-05-12	1	1
1244843990404304896	2019-07-23	2020-04-28	1	1
1244866615348531201	2019-08-13	2020-05-19	1	1
1244976192001912832	2019-10-12	2020-07-18	1	1
1245002551378022401	2019-09-01	2020-06-07	1	1
1245022330071535617	2019-07-17	2020-04-22	1	1
1245074888039301127	2019-08-31	2020-06-06	1	1
1245107023135404032	2019-07-27	2020-05-02	1	1
1245206485770162176	2019-07-10	2020-04-15	1	1
1245328252803198976	2019-07-01	2020-04-06	1	1
1245330627337105408	2019-09-18	2020-06-24	1	1
1245361596563623936	2019-07-19	2020-04-24	1	1
1245362646637056006	2019-12-23	2020-09-28	1	1
1245362839335964676	2019-07-05	2020-04-10	1	1
1245375132593520640	2019-11-13	2020-08-19	1	1
1245428077573914635	2019-08-04	2020-05-10	1	1
1245435517530828800	2019-09-04	2020-06-10	1	1
1245444260800933890	2019-07-10	2020-04-15	1	1
1245449090319568896	2019-10-18	2020-07-24	1	1
1245455407234998272	2019-08-19	2020-05-25	1	1
1245473123874586626	2019-11-13	2020-08-19	1	1
1245487844816191493	2019-07-03	2020-04-08	1	1
1245535083911458818	2020-01-02	2020-10-08	0	0
1245592503383773184	2019-09-26	2020-07-02	1	1
1245724746655899648	2019-11-18	2020-08-24	1	1
1245730743663259649	2019-07-21	2020-04-26	1	1
1245732245089861632	2020-01-11	2020-10-17	1	1
1245750338809970690	2019-08-08	2020-05-14	1	1
1245773674952757249	2019-07-11	2020-04-16	1	1
1245931859181056001	2019-11-15	2020-08-21	1	1
1246098582664556544	2019-07-19	2020-04-24	1	1
1246127871418142724	2019-11-03	2020-08-09	1	1
1246145131855646720	2019-11-19	2020-08-25	1	1
1246202769289236481	2019-09-27	2020-07-03	1	1
1246278122187575297	2019-07-21	2020-04-26	1	1
1246427318232518657	2019-09-06	2020-06-12	1	1
1246436920458194946	2019-07-20	2020-04-25	1	1
1246461282192154625	2019-08-31	2020-06-06	1	1
1246486251286466568	2019-11-03	2020-08-09	1	1
1246502326489288704	2019-07-06	2020-04-11	1	1
1246511375737704448	2019-12-23	2020-09-28	1	1
1246615946237804549	2019-08-20	2020-05-26	1	1
1246643606347268096	2019-08-05	2020-05-11	1	1
1246667606674694144	2019-07-02	2020-04-07	1	1
1246694016499855368	2019-08-04	2020-05-10	1	1
1246747907463749633	2019-07-21	2020-04-26	1	1
1246832819638169600	2019-10-24	2020-07-30	1	1
1247144489384361984	2019-07-01	2020-04-06	1	1
1247172409414868992	2019-07-25	2020-04-30	1	1
1247218716950945796	2019-07-01	2020-04-06	1	1
1247233003555672064	2019-07-02	2020-04-07	1	1
1247247714284220420	2019-11-26	2020-09-01	1	1
1247258940053676032	2020-01-23	2020-10-29	1	1
1247334026765008899	2019-12-29	2020-10-04	1	1
1247355870360432640	2019-08-07	2020-05-13	1	1
1247554012230168576	2019-07-07	2020-04-12	1	1
1247587480175611904	2019-11-07	2020-08-13	1	1
1247683160294506498	2019-09-08	2020-06-14	1	1
1247819678921220096	2019-07-05	2020-04-10	1	1
1247910436789518337	2019-07-02	2020-04-07	1	1
1247936186833870848	2019-07-21	2020-04-26	1	1
1247943170081484800	2019-07-10	2020-04-15	1	1
1247946697470349313	2019-09-12	2020-06-18	1	1
1247965267956621313	2019-09-08	2020-06-14	1	1
1247993169842778114	2019-10-15	2020-07-21	1	1
1248005053647966208	2019-08-08	2020-05-14	1	1
1248007878557831169	2019-08-07	2020-05-13	1	1
1248044003167285248	2019-07-25	2020-04-30	1	1
1248094659819290627	2020-02-09	2020-11-15	1	1
1248102491457110016	2019-08-15	2020-05-21	1	1
1248221198724390912	2020-01-16	2020-10-22	1	1
1248264065937481730	2019-11-21	2020-08-27	1	1
1248264200344010752	2020-01-18	2020-10-24	1	1
1248288105381138433	2019-08-05	2020-05-11	1	1
1248520516178046976	2019-10-10	2020-07-16	1	1
1248623011856437248	2019-08-10	2020-05-16	1	1
1248663886242484224	2019-08-05	2020-05-11	1	1
1248671351331831810	2019-12-10	2020-09-15	1	1
1248780531644465152	2019-09-14	2020-06-20	1	1
1248796455399297025	2020-02-09	2020-11-15	1	1
1248872929443659776	2019-06-30	2020-04-05	1	1
1248993398452826114	2020-03-03	2020-12-08	1	1
1249011459750674433	2019-08-11	2020-05-17	1	1
1249067703463264256	2019-07-12	2020-04-17	1	1
1249078499618496514	2019-07-31	2020-05-06	1	1
1249131718247886849	2019-09-29	2020-07-05	1	1
1249170779540987904	2019-07-14	2020-04-19	1	1
1249186025307602944	2019-09-22	2020-06-28	1	1
1249323660185350144	2019-09-15	2020-06-21	1	1
1249348204883251200	2019-12-06	2020-09-11	1	1
1249436170326618115	2020-01-20	2020-10-26	1	1
1249511391226101760	2019-08-26	2020-06-01	1	1
1249512243198341121	2019-08-18	2020-05-24	1	1
1249512288534417408	2019-08-13	2020-05-19	1	1
1249563661569490949	2019-12-13	2020-09-18	1	1
1249684260006526978	2019-07-12	2020-04-17	1	1
1249790914291171329	2019-11-25	2020-08-31	1	1
1249933162299502592	2019-08-28	2020-06-03	1	1
1249972968517767168	2019-09-02	2020-06-08	1	1
1249994992845647872	2019-07-23	2020-04-28	1	1
1250081275433512960	2019-07-10	2020-04-15	1	1
1250115831125757952	2019-08-13	2020-05-19	1	0
1250133047116058624	2019-08-14	2020-05-20	1	1
1250175837363531776	2019-07-09	2020-04-14	1	1
1250185558619500544	2019-09-17	2020-06-23	1	1
1250376853920964608	2019-11-27	2020-09-02	1	1
1250418358937403392	2019-07-10	2020-04-15	1	1
1250467616910708741	2019-08-15	2020-05-21	1	1
1250477511710031876	2019-08-09	2020-05-15	1	1
1250496970256515073	2019-09-04	2020-06-10	1	1
1250498188693430285	2019-07-31	2020-05-06	1	1
1250520535311646721	2019-08-09	2020-05-15	1	1
1250535988344094724	2019-10-09	2020-07-15	1	1
1250567801359806464	2019-07-11	2020-04-16	1	1
1250845391257513984	2019-11-10	2020-08-16	1	1
1250850499794022410	2019-07-11	2020-04-16	1	1
1250852434601263108	2019-07-15	2020-04-20	1	1
1250878189842259968	2019-10-02	2020-07-08	1	1
1250931516491915265	2019-10-10	2020-07-16	0	0
1250948340621156353	2019-11-22	2020-08-28	1	1
1250992268154228736	2019-11-29	2020-09-04	1	1
1251088337244389382	2019-11-17	2020-08-23	1	1
1251133930834743299	2019-07-15	2020-04-20	1	1
1251192628735082501	2019-11-08	2020-08-14	1	1
1251232135668785160	2019-09-20	2020-06-26	1	1
1251232157999095808	2020-02-21	2020-11-27	1	1
1251248656382033921	2019-07-17	2020-04-22	1	1
1251255207448715264	2019-10-13	2020-07-19	1	1
1251408615543648260	2019-08-05	2020-05-11	1	1
1251459952117415936	2019-07-13	2020-04-18	1	1
1251494150534508545	2019-07-18	2020-04-23	1	1
1251515125644869633	2019-07-20	2020-04-25	1	1
1251590986943397888	2019-11-23	2020-08-29	1	1
1251602203867066375	2019-11-23	2020-08-29	1	1
1251667162231484416	2019-10-12	2020-07-18	1	1
1251986276632461313	2019-11-17	2020-08-23	1	1
1251988503623335936	2019-09-15	2020-06-21	1	1
1252018909986926593	2019-08-04	2020-05-10	1	1
1252285718032011266	2019-08-04	2020-05-10	1	1
1252314343598948352	2019-10-10	2020-07-16	1	1
1252323155873423360	2019-11-18	2020-08-24	1	1
1252438390068445184	2019-09-20	2020-06-26	1	1
1252666925617905665	2019-10-22	2020-07-28	1	1
1252684356033884166	2019-12-03	2020-09-08	1	1
1252684658275475457	2019-08-21	2020-05-27	1	1
1252740893217624064	2019-07-21	2020-04-26	1	1
1252754528652292097	2019-10-08	2020-07-14	1	1
1252765336937607169	2019-08-31	2020-06-06	1	1
1252769960742522886	2019-07-17	2020-04-22	1	1
1252900252467814400	2019-10-09	2020-07-15	1	1
1252979568207683584	2020-02-04	2020-11-10	1	1
1252981195777937408	2019-11-22	2020-08-28	1	1
1253004109684359168	2019-11-27	2020-09-02	1	1
1253042559519281157	2019-08-16	2020-05-22	1	1
1253125237429936133	2019-07-27	2020-05-02	1	1
1253251212578865152	2019-07-31	2020-05-06	1	1
1253304074621026307	2019-09-26	2020-07-02	1	1
1253333894952185862	2020-01-12	2020-10-18	1	1
1253361439399727104	2019-08-22	2020-05-28	1	1
1253363910134112256	2019-07-23	2020-04-28	0	0
1253395813675397120	2019-10-10	2020-07-16	1	1
1253405411362983937	2019-07-23	2020-04-28	1	1
1253485508967227392	2019-08-18	2020-05-24	1	1
1253672902601445377	2019-11-19	2020-08-25	1	1
1253699830561542144	2019-07-19	2020-04-24	1	1
1253702341402021889	2019-08-18	2020-05-24	1	1
1253704489665728513	2020-01-11	2020-10-17	1	1
1253715559167848451	2019-08-15	2020-05-21	1	1
1253814101052194820	2019-08-22	2020-05-28	1	1
1253881473108783106	2019-08-24	2020-05-30	1	1
1254033223111241729	2019-08-17	2020-05-23	1	1
1254048474376609794	2019-08-19	2020-05-25	1	1
1254056985441402881	2019-07-15	2020-04-20	1	1
1254107162206302208	2019-09-28	2020-07-04	1	1
1254242217226633216	2019-09-28	2020-07-04	1	1
1254249155901427713	2019-11-10	2020-08-16	1	1
1254296313644019723	2019-07-24	2020-04-29	1	1
1254446078063030272	2019-07-21	2020-04-26	1	1
1254505258694238209	2019-11-26	2020-09-01	1	1
1254510833167667201	2019-08-15	2020-05-21	1	1
1254577784992624642	2019-08-03	2020-05-09	1	1
1254615322717454336	2019-08-12	2020-05-18	1	1
1254672895185477632	2019-09-10	2020-06-16	1	1
1254708789871288320	2019-08-19	2020-05-25	1	1
1254739319824187392	2019-09-16	2020-06-22	1	1
1254753605917257728	2019-12-09	2020-09-14	1	1
1254800892114505728	2019-07-26	2020-05-01	1	1
1254814464794230784	2019-08-18	2020-05-24	1	1
1254820667234516994	2019-10-10	2020-07-16	1	1
1254837229131755521	2019-07-23	2020-04-28	1	1
1254838124062138375	2019-08-16	2020-05-22	1	1
1254847920123400194	2019-07-31	2020-05-06	1	1
1254851381011247105	2020-03-13	2020-12-18	1	1
1254889005637931009	2019-07-24	2020-04-29	1	1
1254908701196107777	2019-08-26	2020-06-01	1	1
1254973517399052288	2019-11-26	2020-09-01	1	1
1254999770512441346	2019-10-22	2020-07-28	1	1
1255027039100428289	2019-10-22	2020-07-28	1	1
1255059166311460864	2019-12-10	2020-09-15	1	1
1255103398573211649	2020-01-27	2020-11-02	1	1
1255120144902356997	2019-08-13	2020-05-19	1	1
1255205242989314048	2019-10-22	2020-07-28	1	1
1255221676993916934	2019-07-28	2020-05-03	1	1
1255241141261344769	2019-08-10	2020-05-16	1	1
1255278986327924737	2019-10-12	2020-07-18	1	1
1255393243396800516	2019-12-18	2020-09-23	1	1
1255601762330910721	2019-09-11	2020-06-17	1	1
1255650875542048768	2019-09-30	2020-07-06	1	1
1255675737601867776	2019-07-26	2020-05-01	1	1
1255678230406840320	2019-07-29	2020-05-04	1	1
1255682592533295105	2019-07-27	2020-05-02	1	1
1255702448817139712	2019-08-01	2020-05-07	1	1
1255709407037534215	2019-07-26	2020-05-01	1	1
1255723547856494592	2019-08-08	2020-05-14	1	1
1255801222558363648	2019-08-08	2020-05-14	1	1
1255865379835924480	2019-08-01	2020-05-07	1	1
1255983678288809985	2019-08-24	2020-05-30	1	1
1256227156151226369	2019-08-14	2020-05-20	1	1
1256232991455657984	2019-09-25	2020-07-01	1	1
1256249404371148807	2019-07-28	2020-05-03	1	1
1256296926330400768	2019-08-19	2020-05-25	1	1
1256299674316623872	2019-09-25	2020-07-01	1	1
1256309051215851525	2019-08-01	2020-05-07	1	1
1256362795026788354	2019-08-12	2020-05-18	1	1
1256389896266186755	2019-07-29	2020-05-04	1	1
1256443873322303488	2019-09-28	2020-07-04	1	1
1256515706943922178	2019-11-18	2020-08-24	1	1
1256739401238892545	2019-08-11	2020-05-17	1	1
1256764635643969536	2020-02-02	2020-11-08	1	1
1256775505073897472	2019-10-28	2020-08-03	1	1
1256781061759123457	2019-12-15	2020-09-20	1	1
1257029391990894597	2019-07-28	2020-05-03	1	1
1257059477959987200	2019-08-20	2020-05-26	1	1
1257106192716816385	2019-09-04	2020-06-10	1	1
1257321955516051456	2019-07-31	2020-05-06	1	1
1257323509505654786	2019-08-04	2020-05-10	1	1
1257337897738436608	2019-07-29	2020-05-04	1	1
1257423015001968641	2019-11-18	2020-08-24	1	1
1257463468107739137	2019-12-30	2020-10-05	1	1
1257478399741898767	2019-07-31	2020-05-06	1	1
1257493602898493441	2019-08-30	2020-06-05	1	1
1257570939631398917	2019-12-17	2020-09-22	1	1
1257640621491314691	2019-09-04	2020-06-10	1	1
1257698629789405184	2019-08-01	2020-05-07	1	1
1257707662843805697	2019-09-29	2020-07-05	1	1
1257718623143112704	2019-09-15	2020-06-21	1	1
1257730389151559682	2019-09-24	2020-06-30	1	1
1257815113068920832	2019-09-20	2020-06-26	1	1
1257851694622310403	2019-08-01	2020-05-07	1	1
1258032838517063681	2019-10-09	2020-07-15	1	1
1258049170285293569	2019-08-21	2020-05-27	1	1
1258176954932457473	2019-08-14	2020-05-20	1	1
1258188452845273089	2019-08-22	2020-05-28	1	1
1258273531327987712	2019-08-15	2020-05-21	1	1
1258295317717487616	2019-11-17	2020-08-23	1	1
1258443118598164482	2019-09-01	2020-06-07	1	1
1258487309533696000	2019-09-19	2020-06-25	1	1
1258541921925951489	2019-11-28	2020-09-03	1	1
1258580474747912195	2020-02-29	2020-12-05	1	1
1258595174936174601	2019-08-02	2020-05-08	1	1
1258615545852768257	2019-10-11	2020-07-17	1	1
1258721703590612992	2019-09-24	2020-06-30	1	1
1258764529095323650	2019-12-03	2020-09-08	1	1
1258790090123468806	2020-02-06	2020-11-12	1	1
1258791925118676992	2019-12-07	2020-09-12	1	1
1258874719480147968	2019-08-03	2020-05-09	1	1
1258906044480143360	2019-10-04	2020-07-10	1	1
1258943670352400384	2020-04-03	2021-01-08	1	1
1258984630088282112	2019-11-16	2020-08-22	1	1
1259049878577004544	2019-11-09	2020-08-15	1	1
1259137900979027975	2019-08-24	2020-05-30	1	1
1259178251932651521	2019-08-26	2020-06-01	1	1
1259281029178830854	2019-12-29	2020-10-04	1	1
1259408001653506049	2019-10-13	2020-07-19	1	1
1259489706322034688	2019-12-22	2020-09-27	1	1
1259506653969428480	2020-07-24	2021-04-30	1	0
1259593823245733889	2019-10-27	2020-08-02	1	0
1259664941658918914	2019-08-04	2020-05-10	1	1
1259802883542876162	2020-01-11	2020-10-17	1	1
1259883732657463297	2019-08-24	2020-05-30	1	1
1259943175092875265	2019-09-23	2020-06-29	1	1
1260132743209418752	2019-11-19	2020-08-25	1	1
1260231394611073026	2019-10-29	2020-08-04	1	1
1260250833100378112	2019-08-17	2020-05-23	1	1
1260251080035725313	2019-08-04	2020-05-10	1	1
1260251908498952194	2019-08-20	2020-05-26	1	1
1260255218685677568	2019-08-20	2020-05-26	1	1
1260259092716814338	2019-12-12	2020-09-17	1	1
1260283635846037504	2019-12-09	2020-09-14	1	1
1260284544760066048	2019-10-12	2020-07-18	1	1
1260324905884803074	2020-02-21	2020-11-27	1	1
1260341306393456642	2019-10-12	2020-07-18	1	1
1260357373245493248	2020-02-12	2020-11-18	0	0
1260470679113216002	2019-10-15	2020-07-21	1	1
1260515177931444225	2019-08-28	2020-06-03	1	1
1260736734700208129	2019-08-22	2020-05-28	1	1
1260765332148494336	2019-09-11	2020-06-17	1	1
1260922204583342080	2019-11-08	2020-08-14	1	1
1260926021123047424	2019-08-14	2020-05-20	1	1
1260950242427633670	2019-09-17	2020-06-23	1	1
1260958507467247617	2019-09-27	2020-07-03	1	1
1260972325211484163	2019-09-04	2020-06-10	1	1
1260997578478571523	2019-11-22	2020-08-28	1	1
1261007453178810371	2019-09-02	2020-06-08	1	1
1261020632965279744	2019-12-05	2020-09-10	1	1
1261146697054531585	2019-11-15	2020-08-21	1	1
1261209021429751808	2020-01-10	2020-10-16	1	1
1261262538660069376	2019-09-27	2020-07-03	1	1
1261324395982643201	2019-11-06	2020-08-12	1	1
1261716415113056256	2019-10-05	2020-07-11	1	1
1261744043131691008	2020-01-18	2020-10-24	1	1
1261749904990404609	2019-08-24	2020-05-30	1	1
1261865079059906566	2019-12-29	2020-10-04	1	1
1262073370935517186	2019-09-11	2020-06-17	1	1
1262243488546074625	2020-02-24	2020-11-30	1	1
1262381954147770370	2020-04-05	2021-01-10	1	1
1262388728330366983	2019-08-14	2020-05-20	1	1
1262396761383079937	2019-10-11	2020-07-17	1	1
1262463886172680192	2019-11-18	2020-08-24	1	1
1262581423384428544	2019-11-26	2020-09-01	1	1
1262768397562966016	2019-12-31	2020-10-06	1	1
1262772101368381441	2020-02-11	2020-11-17	1	1
1262779237028765697	2019-12-31	2020-10-06	1	1
1262815229844602888	2019-09-13	2020-06-19	1	1
1262863824153165829	2019-08-27	2020-06-02	1	1
1263058412654465026	2019-12-25	2020-09-30	1	1
1263072073271951360	2019-10-09	2020-07-15	1	1
1263103813180784640	2020-01-01	2020-10-07	1	1
1263127018645970945	2019-08-17	2020-05-23	1	1
1263165441075302400	2019-09-14	2020-06-20	1	1
1263187783939743745	2020-02-08	2020-11-14	1	1
1263236046223020032	2019-11-20	2020-08-26	1	1
1263341987706568705	2019-09-15	2020-06-21	1	1
1263446030600867840	2019-08-22	2020-05-28	1	1
1263452125792739329	2019-09-15	2020-06-21	1	1
1264023152969101318	2019-10-05	2020-07-11	1	1
1264048875532247041	2019-10-26	2020-08-01	1	1
1264167430680698883	2019-11-23	2020-08-29	1	1
1264194788087259136	2019-08-19	2020-05-25	1	1
1264342883676585984	2019-08-17	2020-05-23	1	1
1264575129905795072	2019-08-25	2020-05-31	1	1
1264672786397761537	2019-09-24	2020-06-30	1	1
1264675854056976384	2019-09-01	2020-06-07	1	1
1264705084379856912	2019-09-15	2020-06-21	1	1
1264751065985155072	2019-09-18	2020-06-24	1	1
1264928697540317185	2019-08-22	2020-05-28	1	1
1264963489329639426	2019-11-25	2020-08-31	1	1
1264966760978976768	2019-11-04	2020-08-10	1	1
1265000149455175680	2019-09-12	2020-06-18	1	1
1265026972796796934	2020-01-06	2020-10-12	1	1
1265119050637750272	2019-08-23	2020-05-29	1	1
1265130391968657409	2020-01-28	2020-11-03	1	1
1265172238304710657	2019-10-26	2020-08-01	1	1
1265205101410607104	2019-12-24	2020-09-29	0	0
1265242741979721735	2020-01-07	2020-10-13	1	1
1265288600918331393	2019-09-20	2020-06-26	1	1
1265311062603292672	2019-08-27	2020-06-02	1	1
1265316827057414145	2019-08-26	2020-06-01	1	1
1265447389290287104	2019-12-07	2020-09-12	1	1
1265484336574410753	2019-10-23	2020-07-29	1	1
1265911412120928257	2019-08-26	2020-06-01	1	1
1266025964938702853	2019-09-29	2020-07-05	1	1
1266030148224192512	2019-09-28	2020-07-04	1	1
1266093773013966848	2019-09-05	2020-06-11	1	1
1266122102505160705	2019-12-28	2020-10-03	1	1
1266403750270230529	2019-11-29	2020-09-04	1	1
1266463108303904772	2020-03-27	2021-01-01	1	1
1266525104340598786	2019-10-24	2020-07-30	1	1
1266653245784588288	2019-08-27	2020-06-02	1	1
1266741896568877061	2019-12-30	2020-10-05	0	0
1266777733381738499	2019-10-16	2020-07-22	1	1
1266908880417808384	2019-08-23	2020-05-29	1	1
1266938812124413953	2019-08-25	2020-05-31	1	1
1267106331674238977	2020-01-12	2020-10-18	1	1
1267161873679478785	2019-08-24	2020-05-30	1	1
1267479104405639170	2019-08-31	2020-06-06	1	1
1267479461865435137	2020-03-06	2020-12-11	1	1
1267597355425181696	2019-08-27	2020-06-02	1	1
1267597360470855681	2019-10-01	2020-07-07	1	1
1267678597130514432	2019-10-06	2020-07-12	1	1
1267865066801516544	2019-09-05	2020-06-11	1	1
1268246220302176257	2019-12-28	2020-10-03	1	1
1268271395512844288	2020-02-19	2020-11-25	1	1
1268577085087518722	2019-12-03	2020-09-08	1	1
1268645170486140937	2019-08-29	2020-06-04	1	1
1268656238650368001	2020-01-16	2020-10-22	1	1
1268707321112297472	2019-10-02	2020-07-08	1	1
1268722806474395650	2020-02-18	2020-11-24	1	1
1268889553915568132	2019-08-31	2020-06-06	1	1
1268897748163706880	2020-01-12	2020-10-18	1	1
1268996297362718720	2019-10-04	2020-07-10	1	1
1269033723003092992	2019-12-15	2020-09-20	1	1
1269103380347195392	2019-09-01	2020-06-07	1	1
1269325103768141824	2019-12-06	2020-09-11	1	1
1269359450919403520	2019-09-22	2020-06-28	1	1
1269485008944803841	2020-01-05	2020-10-11	1	1
1269650873619296256	2019-09-02	2020-06-08	1	1
1269655241621897216	2019-11-03	2020-08-09	1	1
1269719935120560129	2019-10-01	2020-07-07	1	0
1269720950691581955	2019-11-07	2020-08-13	1	1
1269789431583526912	2019-09-06	2020-06-12	1	1
1269793095111061510	2019-09-16	2020-06-22	1	1
1269804782908313600	2020-01-13	2020-10-19	1	1
1269839905401651203	2019-10-08	2020-07-14	1	1
1269958898984710145	2019-10-02	2020-07-08	1	1
1270071353153028098	2020-01-25	2020-10-31	1	1
1270179840998739968	2019-09-13	2020-06-19	1	1
1270209993120366594	2019-09-09	2020-06-15	0	0
1270210943243386881	2019-09-18	2020-06-24	1	1
1270225147438534658	2019-11-25	2020-08-31	1	1
1270341792504909824	2019-09-03	2020-06-09	1	1
1270384721105686528	2019-09-24	2020-06-30	1	1
1270394700168495104	2019-12-09	2020-09-14	1	1
1270466689344430085	2019-10-08	2020-07-14	1	1
1270522527358447616	2019-10-10	2020-07-16	1	1
1270558806565703680	2019-10-23	2020-07-29	1	1
1270583322658377729	2020-01-10	2020-10-16	1	1
1270584048939872258	2019-09-04	2020-06-10	1	1
1270585929984598017	2019-12-10	2020-09-15	0	0
1270609479856525312	2020-01-22	2020-10-28	1	0
1270697163266424832	2019-09-03	2020-06-09	1	1
1270698117327962112	2019-10-04	2020-07-10	1	1
1270718649188274176	2019-09-03	2020-06-09	1	1
1270734634712793088	2019-09-06	2020-06-12	1	1
1270795867679854592	2019-12-25	2020-09-30	1	1
1270930891611701249	2019-09-05	2020-06-11	1	1
1271110759704125442	2019-11-24	2020-08-30	1	1
1271129309701234688	2019-11-14	2020-08-20	1	1
1271132211539034112	2019-11-07	2020-08-13	1	1
1271207371856117761	2019-10-11	2020-07-17	1	1
1271228473735024640	2019-09-05	2020-06-11	1	1
1271266588390457349	2019-09-16	2020-06-22	1	1
1271308166408687616	2019-12-16	2020-09-21	1	1
1271418528864833536	2019-11-25	2020-08-31	1	1
1271429781381361665	2019-10-17	2020-07-23	1	1
1271458531364012033	2019-10-11	2020-07-17	1	1
1271466832386547712	2019-09-06	2020-06-12	1	1
1271470123870797826	2020-01-24	2020-10-30	1	1
1271498829964156930	2019-09-06	2020-06-12	1	1
1271499713053745153	2019-11-23	2020-08-29	1	1
1271501756237639680	2019-09-07	2020-06-13	1	1
1271560372080672769	2019-11-25	2020-08-31	1	1
1271565897677717504	2019-10-06	2020-07-12	1	1
1271732122739527680	2019-09-28	2020-07-04	1	1
1271744596716982277	2020-02-13	2020-11-19	1	1
1271819280305188864	2019-09-07	2020-06-13	1	1
1271826201968025607	2019-09-06	2020-06-12	1	1
1271946974439313410	2020-02-13	2020-11-19	1	0
1271952042928586759	2020-01-13	2020-10-19	1	1
1271957574053580800	2019-12-17	2020-09-22	1	1
1271991116540162048	2019-09-22	2020-06-28	1	1
1272018728226562048	2020-01-26	2020-11-01	1	1
1272073344385462273	2019-11-14	2020-08-20	1	1
1272122743820103682	2019-10-04	2020-07-10	1	1
1272156760976097280	2019-09-09	2020-06-15	1	1
1272163092265406469	2019-09-29	2020-07-05	1	1
1272196455328092160	2019-09-19	2020-06-25	1	1
1272211926471315463	2019-10-27	2020-08-02	1	1
1272232304262279169	2019-09-09	2020-06-15	1	1
1272323780040208385	2019-09-30	2020-07-06	1	1
1272380464045551617	2019-10-20	2020-07-26	1	1
1272527208838545417	2019-10-07	2020-07-13	1	1
1272527759412264961	2019-09-20	2020-06-26	1	1
1272530134826917889	2019-11-15	2020-08-21	1	1
1272545374041804800	2019-12-26	2020-10-01	1	1
1272560154886766592	2019-10-09	2020-07-15	1	1
1272640380719128576	2020-01-27	2020-11-02	1	1
1272719547984904192	2019-10-01	2020-07-07	1	1
1272738692197736449	2020-01-21	2020-10-27	1	1
1272904668763639813	2020-02-19	2020-11-25	1	1
1272927543549722625	2019-09-17	2020-06-23	1	1
1272940239376416768	2019-10-16	2020-07-22	1	1
1272953453787205634	2019-10-29	2020-08-04	1	1
1272960522468679685	2019-09-10	2020-06-16	1	1
1273028848775553031	2020-01-28	2020-11-03	1	1
1273041019920154624	2020-02-11	2020-11-17	1	1
1273060634058534912	2019-09-19	2020-06-25	1	1
1273065757111451648	2019-09-12	2020-06-18	1	1
1273066427403010050	2019-12-12	2020-09-17	0	0
1273084390759976961	2019-11-17	2020-08-23	1	1
1273158124560580620	2019-09-24	2020-06-30	1	1
1273319810449977344	2019-09-14	2020-06-20	1	1
1273332218144882693	2019-10-29	2020-08-04	1	1
1273431294320373760	2020-01-05	2020-10-11	1	1
1273464792574017537	2020-04-28	2021-02-02	1	1
1273473048465858561	2019-09-12	2020-06-18	1	1
1273575478125879297	2019-09-18	2020-06-24	1	1
1273588414043107329	2019-12-30	2020-10-05	1	1
1273597033400672258	2019-11-12	2020-08-18	1	1
1273609944395329541	2019-10-12	2020-07-18	1	1
1273643124959727616	2020-03-18	2020-12-23	1	1
1273706750605176833	2020-04-08	2021-01-13	1	1
1273779454624452608	2019-09-12	2020-06-18	1	1
1273796122100850688	2019-11-05	2020-08-11	1	1
1273823375106772993	2019-12-27	2020-10-02	1	1
1273861161503453185	2019-09-14	2020-06-20	1	1
1274014647956451328	2019-10-07	2020-07-13	1	1
1274016886620065793	2019-10-18	2020-07-24	1	1
1274038707818041345	2019-11-19	2020-08-25	1	1
1274049919968579584	2019-10-21	2020-07-27	1	1
1274083908552810496	2019-09-23	2020-06-29	1	1
1274126983375597569	2019-10-19	2020-07-25	1	1
1274134504261783553	2019-09-24	2020-06-30	1	1
1274157543003246592	2019-09-21	2020-06-27	1	1
1274164092735905793	2020-02-01	2020-11-07	1	1
1274242492972650496	2019-09-14	2020-06-20	1	1
1274300149800603648	2019-09-24	2020-06-30	1	1
1274390749778411525	2019-11-23	2020-08-29	1	1
1274453603046977536	2019-10-05	2020-07-11	1	1
1274639346503692289	2019-10-15	2020-07-21	1	1
1274837063292956672	2019-10-15	2020-07-21	1	1
1274862734463717379	2019-09-17	2020-06-23	1	1
1274895413737336833	2019-11-16	2020-08-22	1	1
1274902861235867648	2020-01-03	2020-10-09	1	1
1274932590097637378	2019-12-23	2020-09-28	1	1
1274943193528758272	2019-12-10	2020-09-15	1	1
1274979572518281216	2019-10-16	2020-07-22	1	1
1275017607628967938	2019-09-23	2020-06-29	1	1
1275060852895256576	2019-09-30	2020-07-06	1	1
1275081085634834433	2020-03-14	2020-12-19	1	1
1275091830162554881	2020-04-13	2021-01-18	0	0
1275124586246479876	2019-10-26	2020-08-01	1	1
1275150620656353280	2020-03-09	2020-12-14	1	1
1275167705633619972	2020-03-13	2020-12-18	1	1
1275190975783219201	2019-10-14	2020-07-20	1	1
1275223925627084800	2019-10-08	2020-07-14	1	1
1275248043105964033	2019-11-23	2020-08-29	1	1
1275250253936156674	2019-09-24	2020-06-30	1	1
1275336717697011712	2020-02-04	2020-11-10	1	1
1275374810294607873	2019-10-01	2020-07-07	1	1
1275382567097765890	2019-09-18	2020-06-24	1	1
1275439585204432896	2019-09-16	2020-06-22	1	1
1275445187754332162	2019-10-17	2020-07-23	1	1
1275459257882869760	2020-02-11	2020-11-17	1	1
1275488863306149888	2019-10-31	2020-08-06	1	1
1275505564957671427	2019-09-16	2020-06-22	1	1
1275580917948481536	2019-09-19	2020-06-25	1	1
1275590206922653696	2019-12-19	2020-09-24	1	1
1275678067550310401	2019-10-02	2020-07-08	1	1
1275756621222854656	2019-09-18	2020-06-24	1	1
1275823569386246144	2019-12-19	2020-09-24	1	1
1275852554652602371	2019-10-16	2020-07-22	1	1
1275897827772829699	2019-09-17	2020-06-23	1	1
1275921753072529409	2020-03-18	2020-12-23	1	1
1275950979989614596	2019-09-19	2020-06-25	1	1
1275971344384040961	2019-10-03	2020-07-09	1	1
1276082366872784896	2020-02-06	2020-11-12	1	1
1276198677229572096	2019-09-25	2020-07-01	1	1
1276239828783251457	2019-12-19	2020-09-24	1	1
1276278254232408064	2019-11-19	2020-08-25	1	1
1276279765461278721	2019-12-26	2020-10-01	1	1
1276281691963666432	2019-10-09	2020-07-15	1	1
1276324789095993344	2020-02-07	2020-11-13	1	1
1276326546618421250	2019-11-19	2020-08-25	1	1
1276335104487555072	2019-09-20	2020-06-26	1	1
1276351304638447616	2019-10-01	2020-07-07	1	1
1276357228690313217	2020-01-26	2020-11-01	1	1
1276402076512387073	2019-11-10	2020-08-16	1	1
1276502378217340928	2019-10-12	2020-07-18	1	1
1276520289279623170	2020-02-26	2020-12-02	0	0
1276559486157807617	2019-09-21	2020-06-27	1	1
1276574608905420806	2019-10-20	2020-07-26	1	0
1276592514577821696	2019-09-27	2020-07-03	1	1
1276633326430957573	2019-10-20	2020-07-26	1	1
1276752459998912513	2019-10-21	2020-07-27	1	1
1276901534509477888	2019-12-29	2020-10-04	1	1
1276966080293068800	2019-11-21	2020-08-27	1	1
1277068189680177152	2019-12-14	2020-09-19	1	1
1277134357279330304	2019-12-28	2020-10-03	1	1
1277218755362336768	2019-12-28	2020-10-03	1	1
1277315788450394113	2020-03-29	2021-01-03	1	1
1277332128016084999	2019-10-13	2020-07-19	1	1
1277422443829886976	2019-12-29	2020-10-04	1	1
1277432182647033856	2019-09-24	2020-06-30	1	1
1277523831570042880	2019-11-23	2020-08-29	1	1
1277622245440008198	2019-09-25	2020-07-01	1	1
1277645681008750592	2019-09-19	2020-06-25	1	1
1277650551010783232	2019-12-15	2020-09-20	1	1
1277706579081662464	2019-09-22	2020-06-28	1	1
1277734975555567617	2020-04-29	2021-02-03	1	1
1277768069482496001	2020-01-21	2020-10-27	1	1
1277878107974840320	2020-01-21	2020-10-27	1	1
1277918307849560064	2019-10-30	2020-08-05	1	1
1277929236171538434	2019-10-13	2020-07-19	1	1
1277958209546760193	2019-09-27	2020-07-03	1	0
1277995732893491200	2019-09-30	2020-07-06	1	1
1278020812499542016	2019-09-24	2020-06-30	1	1
1278023254532227072	2019-09-26	2020-07-02	1	1
1278147066888359937	2020-01-22	2020-10-28	1	1
1278235350767370240	2019-11-22	2020-08-28	1	1
1278271718809837568	2019-09-28	2020-07-04	1	1
1278348443304353797	2019-09-25	2020-07-01	1	1
1278372460770009090	2019-09-26	2020-07-02	1	1
1278411146211389440	2019-12-04	2020-09-09	1	1
1278431457581686785	2019-10-20	2020-07-26	1	1
1278457469652439040	2019-10-14	2020-07-20	1	1
1278472438003781632	2019-10-13	2020-07-19	1	1
1278699156811456512	2019-09-26	2020-07-02	1	1
1278719794309709825	2019-10-09	2020-07-15	1	1
1278728278552072195	2019-11-02	2020-08-08	1	1
1278761801803419648	2019-09-26	2020-07-02	1	1
1278771158943498241	2020-02-13	2020-11-19	1	1
1278785814261116931	2019-10-10	2020-07-16	1	1
1278788216204779550	2019-10-10	2020-07-16	1	1
1278880165066670081	2019-11-28	2020-09-03	1	1
1278886233205288960	2019-11-16	2020-08-22	1	1
1278887772548300802	2019-11-19	2020-08-25	1	1
1279035554454274048	2019-11-20	2020-08-26	1	1
1279082913401909250	2019-09-29	2020-07-05	1	1
1279085878695075841	2019-11-29	2020-09-04	1	1
1279187515673583617	2020-01-17	2020-10-23	1	1
1279195407856230400	2020-02-28	2020-12-04	1	1
1279223221980672002	2019-11-29	2020-09-04	1	1
1279242943036080128	2019-09-29	2020-07-05	1	1
1279319503684411392	2019-09-28	2020-07-04	1	1
1279320559675944960	2019-11-06	2020-08-12	1	1
1279372612028764161	2019-12-07	2020-09-12	1	1
1279377053733838848	2020-05-04	2021-02-08	1	1
1279427818452070402	2020-01-11	2020-10-17	1	1
1279447112053411840	2020-02-15	2020-11-21	1	1
1279621777795227651	2019-09-30	2020-07-06	1	1
1279799574253776899	2019-10-06	2020-07-12	1	1
1279865321814462465	2019-10-30	2020-08-05	1	1
1279869684876279809	2019-10-27	2020-08-02	1	1
1279916813543972866	2019-10-01	2020-07-07	1	1
1279967488088948736	2019-10-06	2020-07-12	1	1
1279975996599476225	2020-02-28	2020-12-04	1	1
1279981638093504513	2019-10-05	2020-07-11	1	1
1280017328483127296	2019-10-14	2020-07-20	1	1
1280116687325614080	2020-05-30	2021-03-06	1	1
1280119827869425664	2020-02-17	2020-11-23	1	1
1280142101913747461	2019-10-01	2020-07-07	1	1
1280190970236211205	2019-09-30	2020-07-06	1	1
1280327080312332289	2020-01-01	2020-10-07	1	1
1280333014019584000	2019-12-24	2020-09-29	1	1
1280336463671033857	2020-01-28	2020-11-03	1	1
1280347079735250944	2019-10-07	2020-07-13	1	1
1280490212641013761	2019-10-15	2020-07-21	1	1
1280611636232011781	2019-10-05	2020-07-11	1	1
1280633320808878081	2019-10-31	2020-08-06	1	1
1280652447120318471	2019-10-15	2020-07-21	1	1
1280686089770905600	2019-12-15	2020-09-20	1	1
1280788356092375042	2019-12-11	2020-09-16	1	1
1280846788417720321	2019-10-05	2020-07-11	1	1
1280860933385052160	2019-10-08	2020-07-14	1	1
1280888034238574597	2020-05-17	2021-02-21	1	1
1280902545846738946	2019-11-20	2020-08-26	1	1
1280915655043276800	2019-10-03	2020-07-09	1	1
1280952218422784001	2019-10-01	2020-07-07	1	1
1281035649911590912	2019-10-31	2020-08-06	1	1
1281171878615437315	2019-11-07	2020-08-13	1	1
1281227207759867904	2019-11-07	2020-08-13	1	1
1281233349068173315	2019-11-12	2020-08-18	1	1
1281251572559814656	2020-03-09	2020-12-14	1	1
1281285750760366083	2019-11-29	2020-09-04	1	1
1281328026857492482	2019-12-26	2020-10-01	1	1
1281332354116546560	2019-10-28	2020-08-03	1	1
1281358153636970496	2020-02-25	2020-12-01	1	1
1281419770441670656	2020-05-13	2021-02-17	1	1
1281500148011597829	2019-10-04	2020-07-10	1	1
1281541935958810624	2019-10-03	2020-07-09	1	1
1281620876279021568	2019-10-04	2020-07-10	1	1
1281624391621554177	2020-02-14	2020-11-20	1	1
1281630404848553989	2020-03-27	2021-01-01	1	1
1281653985389182977	2020-01-10	2020-10-16	0	0
1281654485501095936	2019-10-25	2020-07-31	1	1
1281672524384931841	2019-12-27	2020-10-02	1	1
1281702381554749440	2019-10-07	2020-07-13	1	1
1281708183430537218	2019-12-05	2020-09-10	1	1
1281753499957592064	2020-02-05	2020-11-11	1	1
1281813262854586368	2019-10-06	2020-07-12	1	1
1281912278502330368	2019-11-02	2020-08-08	1	1
1282037506586939393	2019-10-04	2020-07-10	1	1
1282131816862953474	2020-01-26	2020-11-01	1	1
1282156823282253829	2019-11-10	2020-08-16	1	1
1282369335395221508	2019-10-17	2020-07-23	1	1
1282410401360236546	2019-10-16	2020-07-22	1	1
1282422296343437312	2019-11-09	2020-08-15	1	1
1282470160054419456	2020-02-25	2020-12-01	1	1
1282507814712287232	2020-01-07	2020-10-13	1	1
1282569223223435264	2019-10-14	2020-07-20	1	1
1282570288736219137	2019-12-08	2020-09-13	1	1
1282652632524390401	2019-11-18	2020-08-24	1	1
1282685924418236417	2020-02-24	2020-11-30	1	1
1282702397840609281	2019-12-18	2020-09-23	1	1
1282713918117482497	2019-12-15	2020-09-20	1	1
1282724212579487753	2019-11-25	2020-08-31	1	1
1282825461396049920	2020-01-13	2020-10-19	1	1
1282935186804609025	2020-03-03	2020-12-08	1	1
1283034791160565761	2019-10-08	2020-07-14	1	1
1283091885863706641	2020-02-25	2020-12-01	1	1
1283154120174637056	2019-10-09	2020-07-15	1	1
1283209166967001091	2019-10-12	2020-07-18	1	1
1283563400212082688	2019-10-17	2020-07-23	1	1
1283647819845255168	2020-01-16	2020-10-22	0	0
1283757342253817856	2020-04-18	2021-01-23	1	1
1283784646443098112	2019-11-10	2020-08-16	1	1
1283834832930377733	2019-11-07	2020-08-13	1	1
1283933040226574337	2019-12-03	2020-09-08	1	1
1283940204890296320	2019-10-12	2020-07-18	1	1
1284139546272202752	2020-02-14	2020-11-20	1	1
1284207898990645249	2020-01-01	2020-10-07	1	1
1284208753198260224	2019-10-11	2020-07-17	1	0
1284211517483814917	2019-12-17	2020-09-22	1	1
1284270580120858624	2020-01-19	2020-10-25	1	1
1284378280561381382	2020-01-11	2020-10-17	1	1
1284398449765388288	2019-12-13	2020-09-18	1	1
1284476896340738048	2019-12-04	2020-09-09	1	1
1284512611116122113	2019-10-18	2020-07-24	1	1
1284522712938041345	2019-10-26	2020-08-01	1	1
1284529654188191745	2019-12-29	2020-10-04	1	1
1284568191763714048	2019-10-12	2020-07-18	1	1
1284673601476558853	2019-10-13	2020-07-19	1	1
1284693218660098051	2020-01-12	2020-10-18	1	1
1284725078631079937	2020-02-24	2020-11-30	1	1
1284842611627429896	2019-11-03	2020-08-09	1	1
1284923043773546496	2020-01-19	2020-10-25	1	1
1284967626549207040	2019-12-01	2020-09-06	1	1
1285043545888493568	2019-10-17	2020-07-23	1	1
1285088549037981696	2019-12-05	2020-09-10	1	1
1285089527867084800	2019-12-16	2020-09-21	1	1
1285203072130650113	2019-10-21	2020-07-27	1	1
1285217640965967872	2020-06-05	2021-03-12	1	1
1285218804096802818	2019-10-18	2020-07-24	1	1
1285225848489021440	2020-01-13	2020-10-19	1	1
1285258810433638401	2019-10-15	2020-07-21	1	1
1285274674738466816	2019-11-24	2020-08-30	1	1
1285276336811053056	2019-12-16	2020-09-21	1	1
1285286478801584130	2019-10-15	2020-07-21	1	1
1285286594459643904	2020-02-03	2020-11-09	1	1
1285309108778758144	2019-12-23	2020-09-28	1	1
1285477362847670272	2019-11-22	2020-08-28	1	1
1285536274502295553	2020-01-21	2020-10-27	1	1
1285544536450592768	2019-11-05	2020-08-11	1	1
1285626355158323201	2019-11-12	2020-08-18	1	1
1285631181510389761	2019-10-21	2020-07-27	1	1
1285634915573301248	2019-11-20	2020-08-26	1	1
1285702751121559552	2019-12-16	2020-09-21	1	1
1285719707807604738	2019-12-24	2020-09-29	1	1
1285824979163062272	2019-11-16	2020-08-22	1	1
1286021141019189248	2020-01-16	2020-10-22	1	1
1286043061005561856	2020-06-05	2021-03-12	1	1
1286043383908184070	2020-04-29	2021-02-03	1	1
1286116675809611777	2020-05-04	2021-02-08	1	1
1286231609742692352	2019-10-22	2020-07-28	1	1
1286353814006767619	2019-11-17	2020-08-23	1	1
1286376942170562561	2019-10-17	2020-07-23	1	1
1286458079559725057	2020-03-06	2020-12-11	1	1
1286480176294043650	2019-11-08	2020-08-14	1	1
1286518561024937986	2019-12-06	2020-09-11	1	1
1286671308676374530	2020-04-26	2021-01-31	1	1
1286750519827083265	2020-03-01	2020-12-06	1	1
1286770140898418688	2019-11-01	2020-08-07	1	1
1286789902923976705	2019-12-13	2020-09-18	1	1
1287062201531011072	2019-12-29	2020-10-04	1	1
1287083680423383041	2020-01-22	2020-10-28	1	1
1287128639352573954	2020-04-04	2021-01-09	1	1
1287225583227863041	2019-11-06	2020-08-12	1	1
1287381008128638976	2019-10-27	2020-08-02	1	1
1287381637546889219	2019-12-21	2020-09-26	1	1
1287397748422000640	2019-11-24	2020-08-30	1	1
1287481118766374913	2019-10-21	2020-07-27	1	1
1287489713402720256	2020-01-11	2020-10-17	1	1
1287545898952794112	2020-02-27	2020-12-03	1	1
1287572077021728770	2019-10-24	2020-07-30	1	1
1287598285746835457	2020-02-27	2020-12-03	1	1
1287639147151265792	2019-11-04	2020-08-10	1	1
1287694524374974465	2019-10-22	2020-07-28	1	1
1287695930620293121	2019-12-23	2020-09-28	1	1
1287759740295143428	2019-10-22	2020-07-28	1	1
1287795178409996290	2020-01-26	2020-11-01	1	1
1287839760929574912	2019-10-24	2020-07-30	1	1
1287850073569792001	2019-11-20	2020-08-26	1	1
1287896295282270209	2019-11-18	2020-08-24	1	1
1287909268688195584	2019-10-28	2020-08-03	1	1
1287958387494252545	2019-10-25	2020-07-31	1	1
1288043468686852096	2019-11-26	2020-09-01	1	1
1288094938278907905	2020-02-28	2020-12-04	1	1
1288114396938424322	2019-11-04	2020-08-10	1	0
1288126166910394369	2019-10-30	2020-08-05	1	1
1288134636376412161	2019-12-31	2020-10-06	1	1
1288154525241507841	2020-02-22	2020-11-28	1	1
1288196979911204865	2019-11-19	2020-08-25	1	1
1288204230633938944	2019-10-27	2020-08-02	1	1
1288362181042384896	2019-10-24	2020-07-30	1	1
1288484249646108672	2020-01-28	2020-11-03	1	1
1288512396785414144	2020-01-15	2020-10-21	1	1
1288521707624562688	2019-11-29	2020-09-04	1	1
1288535974939697153	2019-11-23	2020-08-29	1	0
1288573995655274496	2020-02-12	2020-11-18	1	1
1288602597574811649	2019-11-06	2020-08-12	1	1
1288607555955175424	2020-05-21	2021-02-25	1	1
1288612452628799488	2020-02-26	2020-12-02	1	1
1288626678672097280	2020-05-30	2021-03-06	1	1
1288638322223583233	2019-12-05	2020-09-10	1	1
1288640330158538757	2019-10-23	2020-07-29	1	1
1288673394788110337	2019-10-27	2020-08-02	1	1
1288677430589157377	2020-02-20	2020-11-26	1	1
1288677721019764736	2020-01-24	2020-10-30	1	1
1288682823176663040	2019-10-27	2020-08-02	1	1
1288686457285013505	2019-11-11	2020-08-17	1	1
1288849196368441347	2019-12-11	2020-09-16	1	1
1288881957716160513	2020-02-15	2020-11-21	1	1
1288910977296146442	2020-04-20	2021-01-25	1	1
1288950010801872897	2019-11-14	2020-08-20	1	1
1289018852219723777	2020-03-13	2020-12-18	1	1
1289022243083870208	2019-10-31	2020-08-06	1	1
1289037330712539137	2020-04-17	2021-01-22	1	1
1289040299348631558	2020-03-18	2020-12-23	1	1
1289046472680509445	2019-10-24	2020-07-30	0	0
1289177473809227776	2019-11-19	2020-08-25	1	1
1289180231647911937	2019-10-31	2020-08-06	1	1
1289200752980680706	2019-10-26	2020-08-01	1	1
1289236868907675649	2019-11-06	2020-08-12	1	1
1289244222277726208	2020-05-08	2021-02-12	1	1
1289268788190355456	2020-01-17	2020-10-23	1	1
1289333505294364673	2019-11-14	2020-08-20	1	1
1289362638565076993	2019-11-08	2020-08-14	1	1
1289365570119282688	2020-03-14	2020-12-19	1	1
1289368700118736899	2019-12-14	2020-09-19	1	1
1289394890644758528	2020-01-07	2020-10-13	1	1
1289553413810933767	2019-12-26	2020-10-01	1	1
1289578012564795392	2019-11-15	2020-08-21	1	1
1289606753949163521	2019-11-09	2020-08-15	1	1
1289612006501228544	2019-11-16	2020-08-22	1	1
1289644948300734464	2019-12-14	2020-09-19	1	1
1289707202249449472	2020-02-05	2020-11-11	1	1
1289713722949136385	2019-10-31	2020-08-06	1	1
1289744051474898944	2019-12-27	2020-10-02	1	1
1289777625792000002	2019-11-10	2020-08-16	1	1
1289803289341489152	2020-05-02	2021-02-06	1	1
1289975047101337600	2020-01-12	2020-10-18	1	1
1290179840805441537	2019-11-28	2020-09-03	1	1
1290308441643393029	2019-11-04	2020-08-10	1	1
1290329401658429440	2019-12-16	2020-09-21	1	1
1290389697705816065	2020-02-14	2020-11-20	1	0
1290449167182168064	2019-12-10	2020-09-15	1	1
1290467774322692096	2020-05-12	2021-02-16	1	1
1290487307720486913	2019-12-29	2020-10-04	1	1
1290501107848867845	2020-01-04	2020-10-10	1	1
1290559479843450881	2019-11-05	2020-08-11	1	1
1290607212117860353	2019-11-10	2020-08-16	1	1
1290646356630155264	2019-10-31	2020-08-06	1	1
1290691933648584705	2020-04-06	2021-01-11	1	1
1290782814506487815	2019-12-17	2020-09-22	1	1
1290811979695882242	2019-12-21	2020-09-26	1	1
1290817307883778049	2019-12-30	2020-10-05	1	1
1290842226902405120	2019-11-05	2020-08-11	0	0
1290920755312513024	2019-11-04	2020-08-10	1	1
1291059258411212800	2019-11-30	2020-09-05	1	1
1291105991333904384	2019-11-30	2020-09-05	1	1
1291126816888049665	2020-02-05	2020-11-11	1	1
1291178241240305664	2019-10-31	2020-08-06	1	1
1291181315459612675	2020-03-11	2020-12-16	1	1
1291212443100655616	2019-11-14	2020-08-20	1	1
1291232384772431873	2019-11-01	2020-08-07	1	1
1291252563648458753	2019-11-03	2020-08-09	1	1
1291294245840736256	2020-02-10	2020-11-16	1	1
1291335382613843968	2020-04-06	2021-01-11	1	1
1291345925982445569	2019-11-01	2020-08-07	1	1
1291360513935511553	2019-11-01	2020-08-07	1	1
1291387636104536066	2019-12-06	2020-09-11	1	1
1291466784462327810	2019-11-02	2020-08-08	1	1
1291561613854679040	2019-12-07	2020-09-12	1	1
1291631704839340032	2019-12-16	2020-09-21	1	1
1291642709543923713	2019-10-31	2020-08-06	1	1
1291758311445061639	2019-11-08	2020-08-14	1	1
1291844798534627330	2020-03-05	2020-12-10	1	1
1292060220190064640	2019-12-03	2020-09-08	1	1
1292114427651731457	2019-12-05	2020-09-10	1	1
1292209285385003008	2019-12-25	2020-09-30	1	1
1292218261912854528	2019-12-27	2020-10-02	1	1
1292325568399081472	2020-05-31	2021-03-07	1	1
1292660169944584197	2020-06-19	2021-03-26	1	1
1292723047237967872	2020-03-23	2020-12-28	1	1
1292835724362944512	2020-04-14	2021-01-19	1	1
1292848274160984065	2019-11-25	2020-08-31	1	1
1292881006890897409	2020-02-24	2020-11-30	1	1
1292937554497605633	2019-11-18	2020-08-24	1	1
1292938882711982080	2019-11-08	2020-08-14	1	1
1292995879125700610	2020-03-24	2020-12-29	1	1
1293034743932391431	2019-11-05	2020-08-11	1	1
1293137357298958336	2019-11-05	2020-08-11	1	1
1293197029057818624	2019-11-05	2020-08-11	1	1
1293211923496833027	2019-11-06	2020-08-12	1	1
1293254568562892800	2020-01-07	2020-10-13	1	1
1293289611603648512	2020-03-05	2020-12-10	1	1
1293305540614008832	2019-11-06	2020-08-12	1	1
1293309759081218048	2020-02-05	2020-11-11	1	1
1293327820748476416	2019-11-11	2020-08-17	1	1
1293357198035300353	2019-12-07	2020-09-12	1	1
1293644329400107008	2019-11-11	2020-08-17	1	1
1293675282965172226	2019-12-22	2020-09-27	1	1
1293754933192187905	2020-01-23	2020-10-29	1	1
1293907273010438146	2019-11-11	2020-08-17	1	1
1293921871545749506	2020-02-07	2020-11-13	1	1
1293924797643206661	2019-11-21	2020-08-27	1	1
1293953736335929350	2020-01-07	2020-10-13	1	1
1293992954697146368	2019-12-08	2020-09-13	1	1
1294020762592931840	2020-01-02	2020-10-08	1	1
1294146096801943553	2019-11-22	2020-08-28	1	1
1294176075480801283	2020-03-27	2021-01-01	1	1
1294327038539517952	2020-01-24	2020-10-30	1	1
1294355027918692353	2019-11-18	2020-08-24	1	1
1294486634004529152	2019-11-13	2020-08-19	1	1
1294509127247396864	2019-12-21	2020-09-26	1	1
1294532270489915397	2020-01-03	2020-10-09	1	1
1294743117749518337	2019-11-15	2020-08-21	1	1
1294759397290389506	2019-12-28	2020-10-03	1	1
1294759862451068928	2019-12-25	2020-09-30	1	1
1294811652156604417	2019-11-09	2020-08-15	1	1
1294972751497900033	2020-02-18	2020-11-24	1	1
1294973560058974208	2019-11-11	2020-08-17	1	1
1295065491304849408	2020-01-29	2020-11-04	1	1
1295084324967063553	2019-11-12	2020-08-18	1	1
1295105442847363078	2019-12-01	2020-09-06	1	1
1295125831581409280	2019-12-14	2020-09-19	1	1
1295141537584742404	2019-11-11	2020-08-17	1	1
1295358124073730049	2019-12-03	2020-09-08	1	1
1295380719720706048	2019-11-23	2020-08-29	1	1
1295386784508125184	2020-01-17	2020-10-23	1	1
1295465355985526785	2019-12-12	2020-09-17	1	1
1295517351631233024	2020-03-15	2020-12-20	1	1
1295544812213538817	2020-01-12	2020-10-18	1	1
1295574723233853440	2019-12-03	2020-09-08	1	1
1295738883099983872	2019-11-17	2020-08-23	1	1
1295752262594199552	2019-11-13	2020-08-19	1	1
1295766466743218177	2019-12-13	2020-09-18	1	1
1295883241707061254	2019-11-12	2020-08-18	1	1
1295964366559469568	2020-02-13	2020-11-19	1	1
1296042676236644354	2019-11-13	2020-08-19	1	1
1296060696963293185	2019-12-14	2020-09-19	1	1
1296064889530834944	2020-01-08	2020-10-14	1	1
1296105348957380608	2019-12-05	2020-09-10	1	1
1296211082609139712	2020-03-19	2020-12-24	1	1
1296262441689645063	2019-12-02	2020-09-07	1	1
1296403749620068352	2019-11-16	2020-08-22	1	1
1296513544251465729	2019-12-17	2020-09-22	1	1
1296518734509637632	2019-12-20	2020-09-25	1	1
1296608661582815232	2020-04-03	2021-01-08	1	1
1296609699643752448	2019-11-24	2020-08-30	1	1
1296628478218047488	2019-12-20	2020-09-25	1	1
1296674645236748288	2020-02-15	2020-11-21	1	1
1296779351866802177	2019-11-15	2020-08-21	1	1
1296826515296944130	2019-11-19	2020-08-25	1	1
1296848498420326407	2020-01-15	2020-10-21	1	1
1297003194493603843	2020-01-25	2020-10-31	1	1
1297006314439077888	2020-01-22	2020-10-28	1	1
1297173854805274625	2019-12-24	2020-09-29	1	1
1297228715613720578	2020-01-16	2020-10-22	1	1
1297231411049463808	2019-11-26	2020-09-01	1	1
1297319087635341312	2019-12-19	2020-09-24	1	1
1297345803304935424	2020-02-25	2020-12-01	1	1
1297349835297710080	2019-11-17	2020-08-23	1	1
1297359986486435840	2019-12-20	2020-09-25	1	1
1297650916506705920	2020-01-19	2020-10-25	1	1
1297661223190896641	2019-11-29	2020-09-04	1	1
1297710907292897280	2019-12-28	2020-10-03	1	1
1297733704736034816	2020-01-27	2020-11-02	1	1
1297872458725249025	2019-12-31	2020-10-06	1	1
1297889018173161473	2019-12-24	2020-09-29	1	1
1297967580632756225	2020-01-03	2020-10-09	1	1
1297977619804299267	2019-12-30	2020-10-05	1	1
1298010206161514501	2019-12-10	2020-09-15	1	1
1298022667228938242	2019-12-02	2020-09-07	1	1
1298069978818764808	2019-12-20	2020-09-25	1	1
1298094209094868993	2020-03-11	2020-12-16	1	1
1298095524281815042	2019-11-23	2020-08-29	1	1
1298145146312237059	2019-11-21	2020-08-27	1	1
1298268584007753728	2019-11-20	2020-08-26	1	1
1298317082895847424	2019-11-18	2020-08-24	1	1
1298318221855133697	2020-01-21	2020-10-27	1	1
1298323362780008448	2019-11-28	2020-09-03	1	1
1298530246560493568	2019-12-21	2020-09-26	1	1
1298614624640794624	2020-04-26	2021-01-31	0	0
1298636359448645632	2019-12-21	2020-09-26	1	1
1298644085213925378	2020-04-08	2021-01-13	1	1
1298703007194812416	2020-02-20	2020-11-26	1	1
1298706165388283906	2019-12-21	2020-09-26	1	1
1298773191016484866	2020-04-09	2021-01-14	1	1
1298789370627989505	2019-11-21	2020-08-27	1	1
1298831886769442816	2019-12-24	2020-09-29	1	1
1299003548634615809	2019-12-22	2020-09-27	1	1
1299011555430985728	2020-02-27	2020-12-03	1	1
1299019728611168257	2020-01-06	2020-10-12	1	1
1299087953273253889	2019-12-21	2020-09-26	1	1
1299108484773011456	2020-02-17	2020-11-23	1	1
1299218399449538560	2020-06-27	2021-04-03	1	1
1299316013998120961	2019-11-23	2020-08-29	1	1
1299335392173477889	2019-11-25	2020-08-31	1	1
1299386800516067329	2019-12-17	2020-09-22	1	1
1299389354784305153	2019-11-21	2020-08-27	1	1
1299507329717743619	2020-07-20	2021-04-26	1	1
1299584879512956929	2019-12-02	2020-09-07	1	1
1299756139844861952	2020-02-23	2020-11-29	1	1
1299779007089704961	2019-12-07	2020-09-12	1	1
1300107279065403393	2019-12-08	2020-09-13	1	1
1300125906745393155	2019-11-28	2020-09-03	1	1
1300185052505083906	2019-11-25	2020-08-31	1	1
1300213102722641920	2019-11-30	2020-09-05	1	1
1300235773443076097	2020-01-13	2020-10-19	1	1
1300299006212415489	2019-11-30	2020-09-05	1	1
1300430103281913857	2019-12-28	2020-10-03	1	1
1300431478862622720	2019-12-27	2020-10-02	1	1
1300760525043765248	2020-02-25	2020-12-01	1	1
1300768159822217217	2019-11-30	2020-09-05	1	1
1300845087870644226	2019-11-27	2020-09-02	1	1
1300855263092715521	2019-12-19	2020-09-24	1	1
1300884247092183040	2020-02-25	2020-12-01	1	1
1300887581585035266	2020-01-03	2020-10-09	1	1
1300891557650771968	2019-12-15	2020-09-20	1	1
1300904782303879169	2019-12-16	2020-09-21	1	1
1300907966829408257	2019-12-24	2020-09-29	1	1
1300908681219862534	2019-12-25	2020-09-30	1	1
1300912627296632832	2019-12-26	2020-10-01	1	1
1300921094468259840	2019-12-24	2020-09-29	1	1
1300940594701836294	2020-03-05	2020-12-10	1	1
1300969308986789888	2020-02-26	2020-12-02	1	1
1300973961048657921	2019-11-28	2020-09-03	1	1
1301028878522122240	2019-12-27	2020-10-02	1	1
1301127460608569345	2019-12-04	2020-09-09	1	1
1301185805503795205	2020-02-02	2020-11-08	1	1
1301220312445530112	2019-12-14	2020-09-19	1	1
1301233830150303744	2020-01-03	2020-10-09	1	1
1301240717109587973	2019-12-11	2020-09-16	1	1
1301252290565767169	2019-12-01	2020-09-06	1	1
1301387312501227520	2020-02-06	2020-11-12	1	1
1301401472354009089	2020-03-05	2020-12-10	1	1
1301504481473884160	2020-04-16	2021-01-21	1	1
1301547095170650125	2019-12-02	2020-09-07	1	1
1301600891791958016	2019-12-28	2020-10-03	1	1
1301613782469431297	2019-12-22	2020-09-27	1	1
1301621925056307203	2019-12-21	2020-09-26	1	1
1301640266462371841	2020-02-27	2020-12-03	1	1
1301645532042072065	2020-01-28	2020-11-03	1	1
1301651899939160065	2019-12-12	2020-09-17	1	1
1301677574133817345	2019-11-28	2020-09-03	1	1
1301713833833062400	2020-02-27	2020-12-03	1	1
1301737526873542656	2019-11-29	2020-09-04	1	1
1301886617347596292	2019-12-14	2020-09-19	1	1
1301902712167170050	2019-12-27	2020-10-02	1	1
1302002709692928002	2020-01-16	2020-10-22	1	1
1302048918771908610	2020-06-11	2021-03-18	1	1
1302062296055844865	2019-11-21	2020-08-27	1	1
1302124250686390272	2020-02-01	2020-11-07	1	1
1302207612151304193	2020-04-18	2021-01-23	1	1
1302227663847911426	2020-02-01	2020-11-07	1	1
1302252212178096128	2019-12-10	2020-09-15	1	1
1302272373845045248	2019-12-28	2020-10-03	1	1
1302390283787816960	2019-12-30	2020-10-05	1	1
1302409866439544832	2020-02-17	2020-11-23	1	1
1302451493132435456	2020-01-06	2020-10-12	1	1
1302592361088929799	2020-05-17	2021-02-21	1	1
1302621217082535940	2019-12-02	2020-09-07	1	1
1302663098252353536	2019-12-02	2020-09-07	1	1
1302690011037356037	2020-01-12	2020-10-18	1	1
1302756875012919299	2020-04-19	2021-01-24	1	1
1302810641191796738	2020-03-16	2020-12-21	1	1
1302857067040968704	2019-12-03	2020-09-08	1	1
1302993453098377216	2020-04-07	2021-01-12	1	1
1303014533754163200	2019-12-31	2020-10-06	1	1
1303190302023389184	2019-12-04	2020-09-09	1	1
1303192536341573633	2020-03-03	2020-12-08	1	1
1303386957813288963	2019-12-31	2020-10-06	1	1
1303394274428424194	2020-01-29	2020-11-04	1	1
1303460202222477312	2020-02-02	2020-11-08	1	1
1303698826562351106	2020-01-03	2020-10-09	1	1
1303734121370390531	2019-12-26	2020-10-01	1	1
1303817177036779521	2020-02-08	2020-11-14	1	1
1303876130626310144	2019-12-09	2020-09-14	1	1
1304032371927384069	2020-01-04	2020-10-10	1	1
1304081323489988608	2019-12-05	2020-09-10	1	1
1304112602075795456	2020-07-13	2021-04-19	1	1
1304125564844818432	2019-12-19	2020-09-24	1	1
1304143660313911297	2019-12-10	2020-09-15	1	1
1304177689255989249	2019-12-19	2020-09-24	1	1
1304217735027720195	2020-01-17	2020-10-23	1	1
1304298384870838272	2020-01-05	2020-10-11	1	1
1304383465211736066	2019-12-05	2020-09-10	1	1
1304448529629405184	2019-12-27	2020-10-02	1	1
1304498533039513602	2020-01-03	2020-10-09	1	1
1304501454510731274	2020-01-04	2020-10-10	1	1
1304557797066125312	2020-01-25	2020-10-31	1	1
1304617772844900352	2020-01-12	2020-10-18	1	1
1304642353806938112	2020-03-26	2020-12-31	1	1
1304809638483943425	2019-12-08	2020-09-13	1	1
1304822440418189312	2020-04-12	2021-01-17	1	1
1304859130386157568	2019-12-09	2020-09-14	1	1
1304864238545100800	2020-02-05	2020-11-11	1	1
1304867838511910912	2019-12-07	2020-09-12	1	1
1305011607525707776	2019-12-19	2020-09-24	1	1
1305112565005971459	2019-12-13	2020-09-18	1	1
1305258782935539712	2019-12-19	2020-09-24	1	1
1305284644892336128	2019-12-21	2020-09-26	1	1
1305306184996458497	2020-06-29	2021-04-05	1	1
1305475137756712971	2019-12-30	2020-10-05	1	1
1305533533637681153	2020-01-14	2020-10-20	1	1
1305566804819886080	2020-03-02	2020-12-07	1	1
1305583183354830848	2020-01-16	2020-10-22	1	1
1305808505824313344	2020-01-04	2020-10-10	1	1
1305889610183200771	2019-12-14	2020-09-19	1	1
1305928248036151296	2020-03-10	2020-12-15	1	1
1305953006609928192	2020-02-25	2020-12-01	1	1
1306016121250869249	2019-12-24	2020-09-29	1	1
1306028525653172224	2019-12-25	2020-09-30	1	1
1306049935561961472	2020-04-29	2021-02-03	1	1
1306068477174788096	2020-01-29	2020-11-04	1	1
1306098253276934144	2019-12-12	2020-09-17	1	1
1306310147719925760	2020-03-20	2020-12-25	1	1
1306355022524035077	2020-02-04	2020-11-10	1	1
1306557826941157377	2019-12-19	2020-09-24	1	1
1306651677961846789	2020-01-03	2020-10-09	1	1
1306673702965317637	2020-01-01	2020-10-07	1	1
1306682904945274882	2020-03-23	2020-12-28	1	1
1306683902464012293	2019-12-17	2020-09-22	1	1
1306757125675323394	2019-12-26	2020-10-01	1	1
1306801270829838336	2020-01-18	2020-10-24	1	1
1306828364486004736	2020-06-18	2021-03-25	1	1
1307011338904854529	2020-05-18	2021-02-22	1	1
1307036717371793411	2019-12-30	2020-10-05	1	1
1307074285962514433	2020-04-23	2021-01-28	1	1
1307074604171751426	2019-12-13	2020-09-18	1	1
1307095158580797446	2020-04-29	2021-02-03	1	1
1307345523687534600	2019-12-14	2020-09-19	1	1
1307438247904260096	2019-12-21	2020-09-26	1	1
1307448975159635968	2019-12-18	2020-09-23	1	1
1307468821595328519	2020-03-28	2021-01-02	1	1
1307472309201047552	2020-08-09	2021-05-16	0	0
1307501884874293248	2020-03-22	2020-12-27	1	1
1307504317469876226	2019-12-22	2020-09-27	1	1
1307679370849464320	2019-12-14	2020-09-19	1	0
1307752372957929472	2020-03-24	2020-12-29	1	1
1307812247415271427	2019-12-16	2020-09-21	1	1
1307856323183345665	2019-12-30	2020-10-05	1	1
1307872881595092993	2019-12-21	2020-09-26	1	1
1308011059052244993	2019-12-23	2020-09-28	1	1
1308053583091425293	2019-12-19	2020-09-24	1	1
1308064571727413248	2020-01-03	2020-10-09	1	1
1308075783735242755	2019-12-16	2020-09-21	1	1
1308081031027675136	2020-01-15	2020-10-21	1	1
1308091550635905025	2020-02-12	2020-11-18	1	1
1308114510541135877	2020-02-21	2020-11-27	1	1
1308137472484933633	2020-05-04	2021-02-08	1	1
1308149127004389376	2020-03-16	2020-12-21	1	1
1308190134861398017	2019-12-15	2020-09-20	1	1
1308306739385700353	2020-01-23	2020-10-29	1	1
1308339485571198983	2019-12-31	2020-10-06	1	1
1308405633016791042	2020-07-07	2021-04-13	0	0
1308427333725024256	2020-01-07	2020-10-13	1	1
1308429390099906560	2020-03-03	2020-12-08	1	1
1308440806475403266	2019-12-31	2020-10-06	1	1
1308462886088519682	2020-01-05	2020-10-11	1	1
1308467910193668099	2020-02-02	2020-11-08	1	1
1308478301003042817	2019-12-25	2020-09-30	1	1
1308498350170349573	2020-03-17	2020-12-22	1	1
1308582353405706240	2020-01-22	2020-10-28	1	1
1308589796911198209	2020-03-04	2020-12-09	1	1
1308598837452222469	2020-01-29	2020-11-04	1	1
1308654810657419264	2019-12-19	2020-09-24	1	1
1308811277343416321	2020-01-08	2020-10-14	1	1
1308828718832517120	2020-01-11	2020-10-17	1	1
1308959009987330052	2019-12-20	2020-09-25	1	1
1308976440873025546	2020-07-24	2021-04-30	0	0
1308977777211834368	2019-12-20	2020-09-25	1	1
1309180995560771590	2020-03-07	2020-12-12	1	1
1309320992456691712	2020-01-01	2020-10-07	1	1
1309357966731157505	2020-06-26	2021-04-02	1	1
1309469641199280129	2020-02-01	2020-11-07	1	1
1309486252467654656	2020-06-25	2021-04-01	1	1
1309492494992896001	2020-01-19	2020-10-25	1	1
1309547007401512960	2019-12-25	2020-09-30	1	1
1309700331974979585	2019-12-22	2020-09-27	1	1
1309744742750543872	2020-01-20	2020-10-26	1	1
1309762062864781312	2020-06-27	2021-04-03	1	1
1309984763109806081	2020-01-20	2020-10-26	1	1
1310282717427310599	2019-12-23	2020-09-28	1	1
1310283969758482434	2020-04-27	2021-02-01	1	1
1310303992627392512	2019-12-21	2020-09-26	1	1
1310347019609927681	2020-01-13	2020-10-19	1	1
1310442641306181633	2020-02-25	2020-12-01	1	1
1310640570373566466	2020-01-02	2020-10-08	1	1
1310646750902771713	2019-12-23	2020-09-28	1	1
1310678993667063810	2020-02-22	2020-11-28	1	1
1310679251440619528	2020-10-04	2021-07-11	1	1
1310744215098327041	2020-01-07	2020-10-13	1	1
1310750599592509443	2020-03-20	2020-12-25	1	1
1310752156941778944	2020-02-23	2020-11-29	1	1
1310798661660672000	2019-12-28	2020-10-03	1	1
1310818878159757313	2020-05-12	2021-02-16	1	1
1310844569987223552	2020-03-31	2021-01-05	1	1
1310923347484643328	2019-12-29	2020-10-04	1	1
1310942910158901252	2019-12-25	2020-09-30	1	1
1310983831927676928	2020-01-21	2020-10-27	1	1
1311095560796073985	2020-01-03	2020-10-09	1	1
1311276890326532096	2019-12-30	2020-10-05	1	1
1311308503030489088	2019-12-24	2020-09-29	1	1
1311318675958489094	2019-12-26	2020-10-01	1	1
1311379426756579328	2019-12-20	2020-09-25	1	1
1311406152396107776	2019-12-24	2020-09-29	1	1
1311407926263902211	2020-01-04	2020-10-10	1	1
1311468136000962561	2020-07-01	2021-04-07	1	1
1311471668028674049	2020-06-12	2021-03-19	1	1
1311479822460366853	2020-07-13	2021-04-19	1	1
1311482863607521280	2020-03-27	2021-01-01	1	1
[truncated: 2,018 more rows]
