# Supplementary material for: Pregex: Rule-Based Detection and Extraction of Twitter Data in Pregnancy
Source: J Med Internet Res. 2023 Feb 9;25:e40569. doi: 10.2196/40569 (PMC9951068; doi:10.2196/40569)
Supplement: Multimedia Appendix 2 [file jmir_v25i1e40569_app2.txt]

pregnant
prgnt
pregnt
prgnant
preg
pregs
pregg
preggs
prego
pregos
preggo
preggos
pregger
preggers
preger
pregers
preganant
pregnanat
pregannt
pegnant
pregent
oregnant
pregrant
prgenant
pergant
pregnnt
preganat
prengnant
prenant
pregnnat
pergnant
pragnant
pregnate
pregnan
pregnatn
pregnante
pregnent
pregnet
preagnant
pregnat
prengant
pregant
pregnancy
pregnance
pregnanacy
pregnency
regnancy
pregnancie
pregnantcy
pregancy
pregnancey
pragnancy
preganacy
prenancy
pregnncy
pregnacy
pegnancy
preganancy
pregnany
prengnancy
preganncy
pregency
pregnnacy
pregy
preggy
prengnacy
prgnancy
pregnanct
my due date
my duedate
i m due bump
i m due babybump
i m due baby
i m due babyboy
i m due babygirl
i m due belly
im due bump
im due babybump
im due baby
im due babyboy
im due babygirl
im due belly
my baby due
my babyboy due
my babygirl due
#5weekspregnant
#6weekspregnant
#7weekspregnant
#8weekspregnant
#9weekspregnant
#10weekspregnant
#11weekspregnant
#12weekspregnant
#13weekspregnant
#14weekspregnant
#15weekspregnant
#16weekspregnant
#17weekspregnant
#18weekspregnant
#19weekspregnant
#20weekspregnant
#21weekspregnant
#22weekspregnant
#23weekspregnant
#24weekspregnant
#25weekspregnant
#26weekspregnant
#27weekspregnant
#28weekspregnant
#29weekspregnant
#30weekspregnant
#31weekspregnant
#32weekspregnant
#33weekspregnant
#34weekspregnant
#35weekspregnant
#36weekspregnant
#37weekspregnant
#38weekspregnant
#39weekspregnant
#40weekspregnant
#41weekspregnant
#42weekspregnant
#fiveweekspregnant
#sixweekspregnant
#sevenweekspregnant
#eightweekspregnant
#nineweekspregnant
#tenweekspregnant
#1monthpregnant
#2monthspregnant
#3monthspregnant
#4monthspregnant
#5monthspregnant
#6monthspregnant
#7monthspregnant
#8monthspregnant
#9monthspregnant
#10monthspregnant
#onemonthpregnant
#twomonthspregnant
#threemonthspregnant
#fourmonthspregnant
#fivemonthspregnant
#sixmonthspregnant
#sevenmonthspregnant
#eightmonthspregnant
#ninemonthspregnant
#tenmonthspregnant
#5weeks
#6weeks
#7weeks
#8weeks
#9weeks
#10weeks
#11weeks
#12weeks
#13weeks
#14weeks
#15weeks
#16weeks
#17weeks
#18weeks
#19weeks
#20weeks
#21weeks
#22weeks
#23weeks
#24weeks
#25weeks
#26weeks
#27weeks
#28weeks
#29weeks
#30weeks
#31weeks
#32weeks
#33weeks
#34weeks
#35weeks
#36weeks
#37weeks
#38weeks
#39weeks
#40weeks
#41weeks
#42weeks
#fiveweeks
#sixweeks
#sevenweeks
#eightweeks
#nineweeks
#tenweeks
#1month
#2months
#3months
#4months
#5months
#6months
#7months
#8months
#9months
#10months
#onemonth
#twomonths
#threemonths
#fourmonths
#fivemonths
#sixmonths
#sevenmonths
#eightmonths
#ninemonths
#tenmonths
baby bump
babybump
